# Supplementary material for: ﻿The ants of the genus Rhopalothrix Mayr, 1870 (Hymenoptera, Formicidae, Myrmicinae) in Colombia
Source: Zookeys. 2024 Feb 13;1191:129–50. doi: 10.3897/zookeys.1191.110418 (PMC10880107; doi:10.3897/zookeys.1191.110418)
Supplement: XML Treatment for Rhopalothrix amati [file zookeys.1191.110418-treatment1.xml]

<!DOCTYPE tp:taxon-treatment
  PUBLIC "-//TaxonX//DTD Taxonomic Treatment Publishing DTD v0 20100105//EN" "tax-treatment-NSO.dtd">
<tp:taxon-treatment xmlns:tp="http://www.plazi.org/taxpub"><tp:treatment-meta><kwd-group><label>Taxon classification</label><kwd>
                <named-content content-type="kingdom">Animalia</named-content>
              </kwd><kwd>
                <named-content content-type="order">Hymenoptera</named-content>
              </kwd><kwd>
                <named-content content-type="family">Formicidae</named-content>
              </kwd></kwd-group><mixed-citation publication-type="journal"><person-group><name><surname>Guerrero</surname><given-names>Roberto J.</given-names></name><name><surname>Grajales-Andica</surname><given-names>Andrés F.</given-names></name><name><surname>Fernández</surname><given-names>Fernando</given-names></name><name><surname>Tocora</surname><given-names>María C.</given-names></name><name><surname>Fiorentino</surname><given-names>Gianpiero</given-names></name><name><surname>García</surname><given-names>Delly R.</given-names></name></person-group><article-title>﻿The ants of the genus <italic><tp:taxon-name><tp:taxon-name-part taxon-name-part-type="genus" reg="Rhopalothrix">Rhopalothrix</tp:taxon-name-part></tp:taxon-name></italic> Mayr, 1870 (<tp:taxon-name><tp:taxon-name-part taxon-name-part-type="order">Hymenoptera</tp:taxon-name-part></tp:taxon-name>, <tp:taxon-name><tp:taxon-name-part taxon-name-part-type="family">Formicidae</tp:taxon-name-part></tp:taxon-name>, <tp:taxon-name><tp:taxon-name-part taxon-name-part-type="subfamily">Myrmicinae</tp:taxon-name-part></tp:taxon-name>) in Colombia</article-title><source>Zookeys</source><day>13</day><month>02</month><year>2024</year><volume>1191</volume><fpage>129</fpage><lpage>150</lpage><pub-id pub-id-type="doi">10.3897/zookeys.1191.110418</pub-id></mixed-citation></tp:treatment-meta><tp:nomenclature><label>﻿</label><tp:taxon-name>
              <object-id xmlns:xlink="http://www.w3.org/1999/xlink" content-type="arpha" xlink:type="simple">6F7A52B2-3D77-5073-B9E6-39071D650EBB</object-id>
              <tp:taxon-name-part taxon-name-part-type="genus" reg="Rhopalothrix">Rhopalothrix</tp:taxon-name-part>
              <tp:taxon-name-part taxon-name-part-type="species" reg="amati">amati</tp:taxon-name-part>
            </tp:taxon-name><tp:taxon-authority>(Fiorentino, Tocora &amp; Fernández, 2022)</tp:taxon-authority><tp:taxon-status xmlns:xlink="http://www.w3.org/1999/xlink" xlink:type="simple">comb. nov.</tp:taxon-status><xref ref-type="fig" rid="F2">Figs 2</xref><xref ref-type="fig" rid="F3">, 3</xref><tp:nomenclature-citation-list><tp:nomenclature-citation><tp:taxon-name>
                  <tp:taxon-name-part taxon-name-part-type="genus" reg="Eurhopalothrix">Eurhopalothrix</tp:taxon-name-part>
                  <tp:taxon-name-part taxon-name-part-type="species" reg="amati">amati</tp:taxon-name-part>
                </tp:taxon-name><comment>Fiorentino, Tocora &amp; Fernández, 2022: 3, figs 2, 3, 4 A, C. Holotype worker. <abbrev xmlns:xlink="http://www.w3.org/1999/xlink" content-type="institution" xlink:title="Instituto de investigaciones en recursos biológicos Alexander von Humboldt, Villa de Leyva, Boyacá, Colombia" id="ABBRID0E62AE" xlink:type="simple">IAvH</abbrev>-E-55017. Examined.</comment></tp:nomenclature-citation></tp:nomenclature-citation-list></tp:nomenclature><tp:treatment-sec sec-type="description" id="SECID0EE3AE"><title>Worker measurements</title><p><bold>(<italic>N</italic> = 5).</bold><abbrev xmlns:xlink="http://www.w3.org/1999/xlink" xlink:title="in full-face view, the straight-line length of the mandible from the basalmost mandibular external margin to the apex of the subapical tooth" id="ABBRID0EP3AE" xlink:type="simple">MdL</abbrev> 0.16–0.2, <abbrev xmlns:xlink="http://www.w3.org/1999/xlink" xlink:title="in full-face view, shortest diagonal line connecting the most basal point of the masticatory margin with the mandibular external margin" id="ABBRID0ET3AE" xlink:type="simple">MdbW</abbrev> 0.06–0.07, <abbrev xmlns:xlink="http://www.w3.org/1999/xlink" xlink:title="in full-face view, maximum width of the clypeal plate including the lateral expansions above the insertion of the mandibles" id="ABBRID0EX3AE" xlink:type="simple">ClyL</abbrev> 0.12–0.15, <abbrev xmlns:xlink="http://www.w3.org/1999/xlink" xlink:title="in full-face view, maximum length of the clypeal plate from the most anteroclypeal projection to the most posterior clypeal margin" id="ABBRID0E23AE" xlink:type="simple">ClyW</abbrev> 0.26–0.29, <abbrev xmlns:xlink="http://www.w3.org/1999/xlink" xlink:title="in full-face view, maximum length of the head measured from the most anterior projection of the clypeus to the most posterior projection of the cephalic capsule" id="ABBRID0E63AE" xlink:type="simple">HL</abbrev> 0.38–0.42, HW 0.39–0.43, <abbrev xmlns:xlink="http://www.w3.org/1999/xlink" xlink:title="the diagonal length of the mesosoma in profile from the point at which the pronotum meets the cervical shield to the posterior basal angle of the metapleuron" id="ABBRID0ED4AE" xlink:type="simple">WL</abbrev> 0.4–0.46, <abbrev xmlns:xlink="http://www.w3.org/1999/xlink" xlink:title="maximum width of the pronotum in dorsal view" id="ABBRID0EH4AE" xlink:type="simple">PrnW</abbrev> 0.24–0.3, <abbrev xmlns:xlink="http://www.w3.org/1999/xlink" xlink:title="in profile view, the distance from the inflection point marking the juncture of the cylindrical posterior portion of the segment to the anterior inflection point where the petiole is obscured by the posteroventral lobes of the propodeum" id="ABBRID0EL4AE" xlink:type="simple">PetL</abbrev> 0.18–0.23, <abbrev xmlns:xlink="http://www.w3.org/1999/xlink" xlink:title="in lateral view, the distance from anterior to posterior inflections of postpetiole node" id="ABBRID0EQ4AE" xlink:type="simple">PpetL</abbrev> 0.09–0.11, <abbrev xmlns:xlink="http://www.w3.org/1999/xlink" xlink:title="maximum width of the petiolar node in dorsal view" id="ABBRID0EU4AE" xlink:type="simple">PetW</abbrev> 0.13–0.15, <abbrev xmlns:xlink="http://www.w3.org/1999/xlink" xlink:title="maximum width of the postpetiolar node in dorsal view" id="ABBRID0EY4AE" xlink:type="simple">PpetW</abbrev> 0.2–0.24, <abbrev xmlns:xlink="http://www.w3.org/1999/xlink" xlink:title="in lateral view, length of the fourth abdominal tergite (= first gastral tergite) measured with the anterior and posterior margins in the same plane" id="ABBRID0E34AE" xlink:type="simple">T4L</abbrev> 0.33–0.39, <abbrev xmlns:xlink="http://www.w3.org/1999/xlink" xlink:title="in lateral view, the straight-line length of the gaster measured from the most anterior margin of the first tergite to the posterior margin of the fourth tergite" id="ABBRID0EA5AE" xlink:type="simple">GL</abbrev> 0.42–0.48.</p></tp:treatment-sec><tp:treatment-sec sec-type="Geographic range" id="SECID0EE5AE"><title>Geographic range.</title><p>Colombia.</p></tp:treatment-sec><tp:treatment-sec sec-type="type material" id="SECID0EJ5AE"><title>Examined type material.</title><p><bold><italic>Holotype</italic>.</bold> Colombia • 1 worker; Risaralda, Pereira, SFF El Otún Quimbaya, Vda. La Suiza, Plantación Urapán 7; <named-content xmlns:xlink="http://www.w3.org/1999/xlink" content-type="dwc:verbatimCoordinates" xlink:type="simple"><named-content content-type="geo-json" specific-use="{&#34;type&#34;:&#34;Point&#34;,&#34;coordinates&#34;:[-75.578869,4.732197]}" id="NCID0EX5AE" xlink:type="simple">4.7321972°N, 75.578869°W</named-content></named-content>; 1870 m a.s.l.; M.F. Reina &amp; L.E. Franco legs.; sifted litter; <abbrev xmlns:xlink="http://www.w3.org/1999/xlink" content-type="institution" xlink:title="Instituto de investigaciones en recursos biológicos Alexander von Humboldt, Villa de Leyva, Boyacá, Colombia" id="ABBRID0E35AE" xlink:type="simple">IAvH</abbrev>-E-55017. <bold><italic>Paratype</italic>.</bold> Colombia • 1 worker; Risaralda, Pereira, vda. La Suiza, Finca el Amparo de Niños; <named-content xmlns:xlink="http://www.w3.org/1999/xlink" content-type="dwc:verbatimCoordinates" xlink:type="simple"><named-content content-type="geo-json" specific-use="{&#34;type&#34;:&#34;Point&#34;,&#34;coordinates&#34;:[-75.596939,4.746628]}" id="NCID0EI6AE" xlink:type="simple">4.7466278°N, 75.596939°W</named-content></named-content>; 1810 m a.s.l.; 28–30 Nov. 2002; L.E. Franco leg.; secondary growth forest, ex sifted leaf litter; <abbrev xmlns:xlink="http://www.w3.org/1999/xlink" content-type="institution" xlink:title="Instituto de investigaciones en recursos biológicos Alexander von Humboldt, Villa de Leyva, Boyacá, Colombia" id="ABBRID0EN6AE" xlink:type="simple">IAvH</abbrev>-55018.</p></tp:treatment-sec><tp:treatment-sec sec-type="material" id="SECID0ES6AE"><title>Additional examined material.</title><p>Colombia • 1 worker; Antioquia, Támesis, vda. Alacena, Finca Villa Fátima; <named-content xmlns:xlink="http://www.w3.org/1999/xlink" content-type="dwc:verbatimCoordinates" xlink:type="simple"><named-content content-type="geo-json" specific-use="{&#34;type&#34;:&#34;Point&#34;,&#34;coordinates&#34;:[-75.474139,5.282917]}" id="NCID0E26AE" xlink:type="simple">5.2829167°N, 75.474139°W</named-content></named-content>; 1940 m a.s.l.; 2 Oct. 2003; R. García leg.; <abbrev xmlns:xlink="http://www.w3.org/1999/xlink" content-type="institution" xlink:title="Instituto de investigaciones en recursos biológicos Alexander von Humboldt, Villa de Leyva, Boyacá, Colombia" id="ABBRID0EBAAG" xlink:type="simple">IAvH</abbrev>-25326. • 3 workers; Caldas, Aranzazú, Vda. La Guaira, Finca Chambery; <named-content xmlns:xlink="http://www.w3.org/1999/xlink" content-type="dwc:verbatimCoordinates" xlink:type="simple"><named-content content-type="geo-json" specific-use="{&#34;type&#34;:&#34;Point&#34;,&#34;coordinates&#34;:[-75.721833,5.713056]}" id="NCID0EJAAG" xlink:type="simple">5.7130556°N, 75.721833°W</named-content></named-content>; 1900 m a.s.l.; 1–3 Jul. 2003; L.E. Franco &amp; J. Cruz legs; ex sifted leaf litter, secondary growth forest; <abbrev xmlns:xlink="http://www.w3.org/1999/xlink" content-type="institution" xlink:title="Instituto de investigaciones en recursos biológicos Alexander von Humboldt, Villa de Leyva, Boyacá, Colombia" id="ABBRID0EOAAG" xlink:type="simple">IAvH</abbrev>-55012.</p><fig id="F2" position="float" orientation="portrait"><object-id xmlns:xlink="http://www.w3.org/1999/xlink" content-type="doi" xlink:type="simple">10.3897/zookeys.1191.110418.figure2</object-id><object-id xmlns:xlink="http://www.w3.org/1999/xlink" content-type="arpha" xlink:type="simple">B2D78EAA-BE56-568F-A7C0-4A5F79B7634D</object-id><label>Figure 2.</label><caption><p>Distribution map of <italic><tp:taxon-name><tp:taxon-name-part taxon-name-part-type="genus" reg="Rhopalothrix">Rhopalothrix</tp:taxon-name-part></tp:taxon-name></italic> species in Colombia.</p></caption><graphic xmlns:xlink="http://www.w3.org/1999/xlink" xlink:href="zookeys-1191-129_article-110418__-g002.jpg" position="float" orientation="portrait" xlink:type="simple" id="oo_983269.jpg"><uri content-type="original_file" xlink:type="simple">https://binary.pensoft.net/fig/983269</uri></graphic></fig></tp:treatment-sec><tp:treatment-sec sec-type="comments" id="SECID0EHBAG"><title>Comments.</title><p>Holotype and paratype workers (<abbrev xmlns:xlink="http://www.w3.org/1999/xlink" content-type="institution" xlink:title="Instituto de investigaciones en recursos biológicos Alexander von Humboldt, Villa de Leyva, Boyacá, Colombia" id="ABBRID0ENBAG" xlink:type="simple">IAvH</abbrev>-55017 and <abbrev xmlns:xlink="http://www.w3.org/1999/xlink" content-type="institution" xlink:title="Instituto de investigaciones en recursos biológicos Alexander von Humboldt, Villa de Leyva, Boyacá, Colombia" id="ABBRID0ESBAG" xlink:type="simple">IAvH</abbrev>-55018) and three non-type specimens were analyzed and measured (HW 0.39–0.43) showing a mandibular dentition different from either of the two states described for <italic><tp:taxon-name><tp:taxon-name-part taxon-name-part-type="genus" reg="Eurhopalothrix">Eurhopalothrix</tp:taxon-name-part></tp:taxon-name></italic> (<xref ref-type="bibr" rid="B8">Longino 2013</xref>). <xref ref-type="bibr" rid="B6">Fiorentino et al. (2022)</xref> indicate that the workers of this species have “masticatory margin with a single row of ~13 long needle shaped teeth…”, but this dentition does not match the simple row of 11 similar, low, triangular teeth mentioned for <italic><tp:taxon-name><tp:taxon-name-part taxon-name-part-type="genus" reg="Eurhopalothrix">Eurhopalothrix</tp:taxon-name-part></tp:taxon-name></italic> by <xref ref-type="bibr" rid="B8">Longino (2013)</xref>. Reanalyzing the mandible dentition of the workers, they present a row of between seven (IAvH55005 in <xref ref-type="bibr" rid="B2">AntWeb 2023</xref>) to ten teeth (holotype). The shape of the mandible of the workers of this species also does not match those of <italic><tp:taxon-name><tp:taxon-name-part taxon-name-part-type="genus" reg="Eurhopalothrix">Eurhopalothrix</tp:taxon-name-part></tp:taxon-name></italic>, being more like the mandible of some undescribed <italic><tp:taxon-name><tp:taxon-name-part taxon-name-part-type="genus" reg="Rhopalothrix">Rhopalothrix</tp:taxon-name-part></tp:taxon-name></italic> (e.g., <ext-link xmlns:xlink="http://www.w3.org/1999/xlink" xlink:href="http://www.antweb.org/specimen/CASENT0639185" ext-link-type="uri" xlink:type="simple">CASENT0639185</ext-link><italic><tp:taxon-name><tp:taxon-name-part taxon-name-part-type="genus" reg="Rhopalothrix">Rhopalothrix</tp:taxon-name-part></tp:taxon-name></italic> jtl014 or <ext-link xmlns:xlink="http://www.w3.org/1999/xlink" xlink:href="http://www.antweb.org/specimen/CASENT0646264" ext-link-type="uri" xlink:type="simple">CASENT0646264</ext-link><italic><tp:taxon-name><tp:taxon-name-part taxon-name-part-type="genus" reg="Rhopalothrix">Rhopalothrix</tp:taxon-name-part></tp:taxon-name></italic> jtl023). It is possible that the triangular shape of the mandible of <italic><tp:taxon-name><tp:taxon-name-part taxon-name-part-type="genus" reg="Rhopalothrix">Rhopalothrix</tp:taxon-name-part><tp:taxon-name-part taxon-name-part-type="species" reg="amati">amati</tp:taxon-name-part></tp:taxon-name></italic> has generated the misclassification of this species in the genus <italic><tp:taxon-name><tp:taxon-name-part taxon-name-part-type="genus" reg="Eurhopalothrix">Eurhopalothrix</tp:taxon-name-part></tp:taxon-name></italic>. All the workers studied, however, have the subapical tooth larger than the apical one (Fig. <xref ref-type="fig" rid="F3">3C</xref>), the latter being below the subapical tooth, a combination of traits present in <italic><tp:taxon-name><tp:taxon-name-part taxon-name-part-type="genus" reg="Rhopalothrix">Rhopalothrix</tp:taxon-name-part></tp:taxon-name></italic>. Based on all morphological evidence, we transfer this species to the genus <italic><tp:taxon-name><tp:taxon-name-part taxon-name-part-type="genus" reg="Rhopalothrix">Rhopalothrix</tp:taxon-name-part></tp:taxon-name></italic> generating the following new combination <italic><tp:taxon-name><tp:taxon-name-part taxon-name-part-type="genus" reg="Rhopalothrix">Rhopalothrix</tp:taxon-name-part><tp:taxon-name-part taxon-name-part-type="species" reg="amati">amati</tp:taxon-name-part></tp:taxon-name></italic> (Fiorentino, Tocora &amp; Fernández, 2022).</p><fig id="F3" position="float" orientation="portrait"><object-id xmlns:xlink="http://www.w3.org/1999/xlink" content-type="doi" xlink:type="simple">10.3897/zookeys.1191.110418.figure3</object-id><object-id xmlns:xlink="http://www.w3.org/1999/xlink" content-type="arpha" xlink:type="simple">51621A3A-82BF-5B29-A075-6A932F654863</object-id><label>Figure 3.</label><caption><p><italic><tp:taxon-name><tp:taxon-name-part taxon-name-part-type="genus" reg="Rhopalothrix">Rhopalothrix</tp:taxon-name-part><tp:taxon-name-part taxon-name-part-type="species" reg="amati">amati</tp:taxon-name-part></tp:taxon-name></italic> paratype worker (<abbrev xmlns:xlink="http://www.w3.org/1999/xlink" content-type="institution" xlink:title="Instituto de investigaciones en recursos biológicos Alexander von Humboldt, Villa de Leyva, Boyacá, Colombia" id="ABBRID0E4FAG" xlink:type="simple">IAvH</abbrev>-55018) <bold>A</bold> full-face view <bold>B</bold> lateral view <bold>C</bold> dorsal view <bold>D</bold> portion of the head viewed obliquely showing the mandibles and the apical fork of the left mandible; the black arrow points to the subapical tooth while the white one points to the apical tooth of the apical fork of the mandible. Scale bars: 0.2 mm.</p></caption><graphic xmlns:xlink="http://www.w3.org/1999/xlink" xlink:href="zookeys-1191-129_article-110418__-g003.jpg" position="float" orientation="portrait" xlink:type="simple" id="oo_983270.jpg"><uri content-type="original_file" xlink:type="simple">https://binary.pensoft.net/fig/983270</uri></graphic></fig></tp:treatment-sec><ref-list><ref id="B8"><mixed-citation xmlns:xlink="http://www.w3.org/1999/xlink" xlink:type="simple"><person-group><name name-style="western"><surname>Longino</surname><given-names>JT</given-names></name></person-group> (<year>2013</year>) <article-title>A review of the Central American and Caribbean species of the ant genus <italic><tp:taxon-name><tp:taxon-name-part taxon-name-part-type="genus">Eurhopalothrix</tp:taxon-name-part></tp:taxon-name></italic> Brown and Kempf, 1961 (<tp:taxon-name><tp:taxon-name-part taxon-name-part-type="order">Hymenoptera</tp:taxon-name-part></tp:taxon-name>, <tp:taxon-name><tp:taxon-name-part taxon-name-part-type="family">Formicidae</tp:taxon-name-part></tp:taxon-name>), with a key to New World species.</article-title><source>Zootaxa</source><volume>3693</volume>(<issue>2</issue>): <fpage>101</fpage>–<lpage>151</lpage>. <ext-link xlink:href="10.11646/zootaxa.3693.2.1" ext-link-type="doi" xlink:type="simple">https://doi.org/10.11646/zootaxa.3693.2.1</ext-link></mixed-citation></ref><ref id="B6"><mixed-citation xmlns:xlink="http://www.w3.org/1999/xlink" xlink:type="simple"><person-group><name name-style="western"><surname>Fiorentino</surname><given-names>G</given-names></name><name name-style="western"><surname>Tocora</surname><given-names>MC</given-names></name><name name-style="western"><surname>Fernández</surname><given-names>F</given-names></name></person-group> (<year>2022</year>) A new species of small myrmicine ant in the genus <italic><tp:taxon-name><tp:taxon-name-part taxon-name-part-type="genus">Eurhopalothrix</tp:taxon-name-part></tp:taxon-name></italic> Brown &amp; Kempf, 1961 (<tp:taxon-name><tp:taxon-name-part taxon-name-part-type="order">Hymenoptera</tp:taxon-name-part></tp:taxon-name>: <tp:taxon-name><tp:taxon-name-part taxon-name-part-type="family">Formicidae</tp:taxon-name-part></tp:taxon-name>) from Colombia. Revista Colombiana de Entomología 48 (1):[6 pp.] e11484. <ext-link xlink:href="10.25100/socolen.v48i1.11484" ext-link-type="doi" xlink:type="simple">https://doi.org/10.25100/socolen.v48i1.11484</ext-link></mixed-citation></ref><ref id="B2"><mixed-citation xmlns:xlink="http://www.w3.org/1999/xlink" xlink:type="simple">AntWeb (<year>2023</year>) AntWeb Version 8.91.2. California Academy of Science. <ext-link xlink:href="https://www.antweb.org" ext-link-type="uri" xlink:type="simple">https://www.antweb.org</ext-link> [Accessed 3 November 2023]</mixed-citation></ref></ref-list></tp:taxon-treatment>
