# Supplementary material for: ﻿The ants of the genus Rhopalothrix Mayr, 1870 (Hymenoptera, Formicidae, Myrmicinae) in Colombia
Source: Zookeys. 2024 Feb 13;1191:129–50. doi: 10.3897/zookeys.1191.110418 (PMC10880107; doi:10.3897/zookeys.1191.110418)
Supplement: XML Treatment for Rhopalothrix ciliata [file zookeys.1191.110418-treatment2.xml]

<!DOCTYPE tp:taxon-treatment
  PUBLIC "-//TaxonX//DTD Taxonomic Treatment Publishing DTD v0 20100105//EN" "tax-treatment-NSO.dtd">
<tp:taxon-treatment xmlns:tp="http://www.plazi.org/taxpub"><tp:treatment-meta><kwd-group><label>Taxon classification</label><kwd>
                <named-content content-type="kingdom">Animalia</named-content>
              </kwd><kwd>
                <named-content content-type="order">Hymenoptera</named-content>
              </kwd><kwd>
                <named-content content-type="family">Formicidae</named-content>
              </kwd></kwd-group><mixed-citation publication-type="journal"><person-group><name><surname>Guerrero</surname><given-names>Roberto J.</given-names></name><name><surname>Grajales-Andica</surname><given-names>Andrés F.</given-names></name><name><surname>Fernández</surname><given-names>Fernando</given-names></name><name><surname>Tocora</surname><given-names>María C.</given-names></name><name><surname>Fiorentino</surname><given-names>Gianpiero</given-names></name><name><surname>García</surname><given-names>Delly R.</given-names></name></person-group><article-title>﻿The ants of the genus <italic><tp:taxon-name><tp:taxon-name-part taxon-name-part-type="genus" reg="Rhopalothrix">Rhopalothrix</tp:taxon-name-part></tp:taxon-name></italic> Mayr, 1870 (<tp:taxon-name><tp:taxon-name-part taxon-name-part-type="order">Hymenoptera</tp:taxon-name-part></tp:taxon-name>, <tp:taxon-name><tp:taxon-name-part taxon-name-part-type="family">Formicidae</tp:taxon-name-part></tp:taxon-name>, <tp:taxon-name><tp:taxon-name-part taxon-name-part-type="subfamily">Myrmicinae</tp:taxon-name-part></tp:taxon-name>) in Colombia</article-title><source>Zookeys</source><day>13</day><month>02</month><year>2024</year><volume>1191</volume><fpage>129</fpage><lpage>150</lpage><pub-id pub-id-type="doi">10.3897/zookeys.1191.110418</pub-id></mixed-citation></tp:treatment-meta><tp:nomenclature><label>﻿</label><tp:taxon-name>
              <object-id xmlns:xlink="http://www.w3.org/1999/xlink" content-type="arpha" xlink:type="simple">F8F9B5F2-2B3B-5ADB-98F2-3462506B3FFD</object-id>
              <tp:taxon-name-part taxon-name-part-type="genus" reg="Rhopalothrix">Rhopalothrix</tp:taxon-name-part>
              <tp:taxon-name-part taxon-name-part-type="species" reg="ciliata">ciliata</tp:taxon-name-part>
            </tp:taxon-name><tp:taxon-authority>Mayr, 1870</tp:taxon-authority><xref ref-type="fig" rid="F2">Figs 2</xref><xref ref-type="fig" rid="F4">, 4</xref><xref ref-type="fig" rid="F5">, 5</xref></tp:nomenclature><tp:treatment-sec sec-type="type material" id="SECID0EAIAG"><title>Type material.</title><p><bold><italic>Lectotype</italic>.</bold> Colombia • 1 worker; Santa Fe de Bogota; G. Mayr, leg.; AntWeb image examined, <ext-link xmlns:xlink="http://www.w3.org/1999/xlink" xlink:href="http://www.antweb.org/specimen/CASENT0915695" ext-link-type="uri" xlink:type="simple">CASENT0915695</ext-link>; <named-content xmlns:xlink="http://www.w3.org/1999/xlink" content-type="dwc:institutional_code" xlink:title="Naturhistorisches Museum, Wien, Austria" xlink:href="http://grbio.org/institution/naturhistorisches-museum-wien-0" xlink:type="simple">NHMW</named-content>.</p></tp:treatment-sec><tp:treatment-sec sec-type="description" id="SECID0EYIAG"><title>Worker measurements</title><p><bold>(<italic>N</italic> = 13).</bold><abbrev xmlns:xlink="http://www.w3.org/1999/xlink" xlink:title="in full-face view, the straight-line length of the mandible from the basalmost mandibular external margin to the apex of the subapical tooth" id="ABBRID0EDJAG" xlink:type="simple">MdL</abbrev> 0.3–0.36, <abbrev xmlns:xlink="http://www.w3.org/1999/xlink" xlink:title="in full-face view, shortest diagonal line connecting the most basal point of the masticatory margin with the mandibular external margin" id="ABBRID0EHJAG" xlink:type="simple">MdbW</abbrev> 0.05–0.09, <abbrev xmlns:xlink="http://www.w3.org/1999/xlink" xlink:title="in full-face view, maximum width of the clypeal plate including the lateral expansions above the insertion of the mandibles" id="ABBRID0ELJAG" xlink:type="simple">ClyL</abbrev> 0.15–0.22, <abbrev xmlns:xlink="http://www.w3.org/1999/xlink" xlink:title="in full-face view, maximum length of the clypeal plate from the most anteroclypeal projection to the most posterior clypeal margin" id="ABBRID0EPJAG" xlink:type="simple">ClyW</abbrev> 0.32–0.47, <abbrev xmlns:xlink="http://www.w3.org/1999/xlink" xlink:title="in full-face view, maximum length of the head measured from the most anterior projection of the clypeus to the most posterior projection of the cephalic capsule" id="ABBRID0ETJAG" xlink:type="simple">HL</abbrev> 0.43–0.81, HW 0.49–0.72, <abbrev xmlns:xlink="http://www.w3.org/1999/xlink" xlink:title="the diagonal length of the mesosoma in profile from the point at which the pronotum meets the cervical shield to the posterior basal angle of the metapleuron" id="ABBRID0EXJAG" xlink:type="simple">WL</abbrev> 0.49–0.8, <abbrev xmlns:xlink="http://www.w3.org/1999/xlink" xlink:title="maximum width of the pronotum in dorsal view" id="ABBRID0E2JAG" xlink:type="simple">PrnW</abbrev> 0.29–0.45, <abbrev xmlns:xlink="http://www.w3.org/1999/xlink" xlink:title="in profile view, the distance from the inflection point marking the juncture of the cylindrical posterior portion of the segment to the anterior inflection point where the petiole is obscured by the posteroventral lobes of the propodeum" id="ABBRID0E6JAG" xlink:type="simple">PetL</abbrev> 0.28–0.35, <abbrev xmlns:xlink="http://www.w3.org/1999/xlink" xlink:title="in lateral view, the distance from anterior to posterior inflections of postpetiole node" id="ABBRID0EEKAG" xlink:type="simple">PpetL</abbrev> 0.1–0.16, <abbrev xmlns:xlink="http://www.w3.org/1999/xlink" xlink:title="maximum width of the petiolar node in dorsal view" id="ABBRID0EIKAG" xlink:type="simple">PetW</abbrev> 0.14–0.21, <abbrev xmlns:xlink="http://www.w3.org/1999/xlink" xlink:title="maximum width of the postpetiolar node in dorsal view" id="ABBRID0EMKAG" xlink:type="simple">PpetW</abbrev> 0.23–0.37, <abbrev xmlns:xlink="http://www.w3.org/1999/xlink" xlink:title="in lateral view, length of the fourth abdominal tergite (= first gastral tergite) measured with the anterior and posterior margins in the same plane" id="ABBRID0EQKAG" xlink:type="simple">T4L</abbrev> 0.43–0.68, <abbrev xmlns:xlink="http://www.w3.org/1999/xlink" xlink:title="in lateral view, the straight-line length of the gaster measured from the most anterior margin of the first tergite to the posterior margin of the fourth tergite" id="ABBRID0EUKAG" xlink:type="simple">GL</abbrev> 0.52–0.86.</p></tp:treatment-sec><tp:treatment-sec sec-type="Geographic range" id="SECID0EYKAG"><title>Geographic range.</title><p>Colombia, Ecuador, Venezuela. In Colombia, this species is known from Antioquia, Cundinamarca, Huila, Magdalena (Sierra Nevada de Santa Marta), Quindío and Valle del Cauca (<xref ref-type="bibr" rid="B5">Fernández and Serna 2019</xref>). New records in Colombia come from Caldas, Risaralda, and Santander.</p></tp:treatment-sec><tp:treatment-sec sec-type="material" id="SECID0ECLAG"><title>Examined material.</title><p>Colombia • 4 workers; Antioquia, Támesis, Vda. LaVirgen Fca La Cumbre; <named-content xmlns:xlink="http://www.w3.org/1999/xlink" content-type="dwc:verbatimCoordinates" xlink:type="simple"><named-content content-type="geo-json" specific-use="{&#34;type&#34;:&#34;Point&#34;,&#34;coordinates&#34;:[-75.705420,5.745310]}" id="NCID0ELLAG" xlink:type="simple">5.74531°N, 75.70542°W</named-content></named-content>; 1610 m a.s.l.; 18 Aug. 2003; E. Patiño, leg.; winkler, low vegetation (stubble); <abbrev xmlns:xlink="http://www.w3.org/1999/xlink" content-type="institution" xlink:title="Instituto de investigaciones en recursos biológicos Alexander von Humboldt, Villa de Leyva, Boyacá, Colombia" id="ABBRID0EQLAG" xlink:type="simple">IAvH</abbrev> 25286 to <abbrev xmlns:xlink="http://www.w3.org/1999/xlink" content-type="institution" xlink:title="Instituto de investigaciones en recursos biológicos Alexander von Humboldt, Villa de Leyva, Boyacá, Colombia" id="ABBRID0EVLAG" xlink:type="simple">IAvH</abbrev> 25289. • 3 workers; Caldas, Aranzazu, Vda. Buenavista, Fca. La Palma; <named-content xmlns:xlink="http://www.w3.org/1999/xlink" content-type="dwc:verbatimCoordinates" xlink:type="simple"><named-content content-type="geo-json" specific-use="{&#34;type&#34;:&#34;Point&#34;,&#34;coordinates&#34;:[-75.492380,5.279560]}" id="NCID0E4LAG" xlink:type="simple">5.27956°N, 75.49238°W</named-content></named-content>; 2025 m a.s.l.; 29–31 Jul. 2003; L.E. Franco &amp; J. Cruz legs.; winkler, living fence; <abbrev xmlns:xlink="http://www.w3.org/1999/xlink" content-type="institution" xlink:title="Instituto de investigaciones en recursos biológicos Alexander von Humboldt, Villa de Leyva, Boyacá, Colombia" id="ABBRID0ECMAG" xlink:type="simple">IAvH</abbrev> 25010. • 1 worker; Caldas, Aranzazu, Vda. Chamberry, Fca. Las Garzas; <named-content xmlns:xlink="http://www.w3.org/1999/xlink" content-type="dwc:verbatimCoordinates" xlink:type="simple"><named-content content-type="geo-json" specific-use="{&#34;type&#34;:&#34;Point&#34;,&#34;coordinates&#34;:[-75.501440,5.301939]}" id="NCID0EKMAG" xlink:type="simple">5.301939°N, 75.50144°W</named-content></named-content>; 1940 m a.s.l.; 31 Jul.-4 Aug. 2003; L.E. Franco &amp; J. Cruz legs.; winkler, mature forest fragment; <abbrev xmlns:xlink="http://www.w3.org/1999/xlink" content-type="institution" xlink:title="Instituto de investigaciones en recursos biológicos Alexander von Humboldt, Villa de Leyva, Boyacá, Colombia" id="ABBRID0EPMAG" xlink:type="simple">IAvH</abbrev> 248793. • 1 worker; Caldas, Aranzazu, Vda. El Edén, Fca. El Gibarito; <named-content xmlns:xlink="http://www.w3.org/1999/xlink" content-type="dwc:verbatimCoordinates" xlink:type="simple"><named-content content-type="geo-json" specific-use="{&#34;type&#34;:&#34;Point&#34;,&#34;coordinates&#34;:[-74.886700,5.296810]}" id="NCID0EXMAG" xlink:type="simple">5.29681°N, 74.8867°W</named-content></named-content>; 1930 m a.s.l.; 5–7 Aug. 2003; L.E. Franco &amp; J. Cruz legs.; winkler, riparian vegetation; <abbrev xmlns:xlink="http://www.w3.org/1999/xlink" content-type="institution" xlink:title="Instituto de investigaciones en recursos biológicos Alexander von Humboldt, Villa de Leyva, Boyacá, Colombia" id="ABBRID0E3MAG" xlink:type="simple">IAvH</abbrev> 56368. • 2 workers; Caldas, Aranzazu, Vda. Guiaira, Fca. Villa Ofelia; <named-content xmlns:xlink="http://www.w3.org/1999/xlink" content-type="dwc:verbatimCoordinates" xlink:type="simple"><named-content content-type="geo-json" specific-use="{&#34;type&#34;:&#34;Point&#34;,&#34;coordinates&#34;:[-75.464190,5.285490]}" id="NCID0EENAG" xlink:type="simple">5.28549°N, 75.46419°W</named-content></named-content>; 1965 m a.s.l.; 1–3 Aug. 2003; L.E. Franco &amp; J. Cruz legs.; winkler, riparian vegetation; <abbrev xmlns:xlink="http://www.w3.org/1999/xlink" content-type="institution" xlink:title="Instituto de investigaciones en recursos biológicos Alexander von Humboldt, Villa de Leyva, Boyacá, Colombia" id="ABBRID0EJNAG" xlink:type="simple">IAvH</abbrev> 54998. • 1 worker; Caldas, Aranzazu, Vda. La Guaira, Fca. Alto Bonito; <named-content xmlns:xlink="http://www.w3.org/1999/xlink" content-type="dwc:verbatimCoordinates" xlink:type="simple"><named-content content-type="geo-json" specific-use="{&#34;type&#34;:&#34;Point&#34;,&#34;coordinates&#34;:[-72.484610,5.278830]}" id="NCID0ERNAG" xlink:type="simple">5.27883°N, 72.48461°W</named-content></named-content>; 2056 m a.s.l.; 25–26 Jul. 2003; L.E. Franco &amp; J. Cruz legs.; winkler; <abbrev xmlns:xlink="http://www.w3.org/1999/xlink" content-type="institution" xlink:title="Instituto de investigaciones en recursos biológicos Alexander von Humboldt, Villa de Leyva, Boyacá, Colombia" id="ABBRID0EWNAG" xlink:type="simple">IAvH</abbrev> 56374. • 1 worker; Caldas, Aranzazu, Vda. La Pradera, Fca. Mina Manzanillo; <named-content xmlns:xlink="http://www.w3.org/1999/xlink" content-type="dwc:verbatimCoordinates" xlink:type="simple"><named-content content-type="geo-json" specific-use="{&#34;type&#34;:&#34;Point&#34;,&#34;coordinates&#34;:[-75.501440,5.321690]}" id="NCID0E5NAG" xlink:type="simple">5.32169°N, 75.50144°W</named-content></named-content>; 2080 m a.s.l.; 2–4 Aug. 2003; L.E. Franco &amp; J. Cruz legs.; winkler, mature forest fragment; <abbrev xmlns:xlink="http://www.w3.org/1999/xlink" content-type="institution" xlink:title="Instituto de investigaciones en recursos biológicos Alexander von Humboldt, Villa de Leyva, Boyacá, Colombia" id="ABBRID0EDOAG" xlink:type="simple">IAvH</abbrev> 55000. • 1 worker; Caldas, Aranzazu, Vda. San José, Fca. El Montier; <named-content xmlns:xlink="http://www.w3.org/1999/xlink" content-type="dwc:verbatimCoordinates" xlink:type="simple"><named-content content-type="geo-json" specific-use="{&#34;type&#34;:&#34;Point&#34;,&#34;coordinates&#34;:[-72.990280,5.326940]}" id="NCID0ELOAG" xlink:type="simple">5.32694°N, 72.99028°W</named-content></named-content>; 1960 m a.s.l.; 2–4 Jul. 2003; L.E. Franco &amp; J. Cruz legs.; winkler, secondary forest fragment; <abbrev xmlns:xlink="http://www.w3.org/1999/xlink" content-type="institution" xlink:title="Instituto de investigaciones en recursos biológicos Alexander von Humboldt, Villa de Leyva, Boyacá, Colombia" id="ABBRID0EQOAG" xlink:type="simple">IAvH</abbrev> 25012. • 1 worker; Caldas, Aranzazu, Vda. San José, Fca. Santa Teresa; <named-content xmlns:xlink="http://www.w3.org/1999/xlink" content-type="dwc:verbatimCoordinates" xlink:type="simple"><named-content content-type="geo-json" specific-use="{&#34;type&#34;:&#34;Point&#34;,&#34;coordinates&#34;:[-75.497860,5.324750]}" id="NCID0EYOAG" xlink:type="simple">5.32475°N, 75.49786°W</named-content></named-content>; 2005 m a.s.l.; 2–4 Aug. 2003; L.E. Franco &amp; J. Cruz legs.; winkler; <abbrev xmlns:xlink="http://www.w3.org/1999/xlink" content-type="institution" xlink:title="Instituto de investigaciones en recursos biológicos Alexander von Humboldt, Villa de Leyva, Boyacá, Colombia" id="ABBRID0E4OAG" xlink:type="simple">IAvH</abbrev> 56356. • 1 worker; Caquetá, PNN Picachos; <named-content xmlns:xlink="http://www.w3.org/1999/xlink" content-type="dwc:verbatimCoordinates" xlink:type="simple"><named-content content-type="geo-json" specific-use="{&#34;type&#34;:&#34;Point&#34;,&#34;coordinates&#34;:[-74.854900,2.797500]}" id="NCID0EFPAG" xlink:type="simple">2.7975°N, 74.8549°W</named-content></named-content>; 1775 m a.s.l.; Nov. 1997; F. Escobar leg.; <named-content xmlns:xlink="http://www.w3.org/1999/xlink" content-type="dwc:institutional_code" xlink:title="Instituto de Ciencias Naturales, Universidad Nacional de Colombia, Bogotá D.C., Colombia" xlink:href="http://grbio.org/institution/universidad-nacional-de-colombia" xlink:type="simple">ICN</named-content>-MHN 080314. • 1 worker; Quindío, Armenia, Parque de la Vida; <named-content xmlns:xlink="http://www.w3.org/1999/xlink" content-type="dwc:verbatimCoordinates" xlink:type="simple"><named-content content-type="geo-json" specific-use="{&#34;type&#34;:&#34;Point&#34;,&#34;coordinates&#34;:[-75.659330,4.546140]}" id="NCID0EVPAG" xlink:type="simple">4.5461398°N, 75.65933°W</named-content></named-content>; 151 m a.s.l.; 8 Oct. 2020; A.F. Grajales-Andica &amp; D.R. García-Cárdena legs.; winkler, bamboo forest; <named-content xmlns:xlink="http://www.w3.org/1999/xlink" content-type="dwc:institutional_code" xlink:title="Colecciones Biológicas de la Universidad del Magdalena, Santa Marta, Magdalena, Colombia" xlink:href="http://grbio.org/institution/universidad-del-magdalena" xlink:type="simple">CBUMAG</named-content>:ENT:35948.• 1 worker; Quindío, Circasia, Fca. Calamar; <named-content xmlns:xlink="http://www.w3.org/1999/xlink" content-type="dwc:verbatimCoordinates" xlink:type="simple"><named-content content-type="geo-json" specific-use="{&#34;type&#34;:&#34;Point&#34;,&#34;coordinates&#34;:[-75.700000,5.977800]}" id="NCID0EFQAG" xlink:type="simple">5.9778°N, 75.7°W</named-content></named-content>; 1450 m a.s.l.; 12 Oct. 1999; E. González leg.; winkler; <abbrev xmlns:xlink="http://www.w3.org/1999/xlink" content-type="institution" xlink:title="Instituto de investigaciones en recursos biológicos Alexander von Humboldt, Villa de Leyva, Boyacá, Colombia" id="ABBRID0EJQAG" xlink:type="simple">IAvH</abbrev> 110900. • 1 worker; same data as for preceding; <abbrev xmlns:xlink="http://www.w3.org/1999/xlink" content-type="institution" xlink:title="Instituto de investigaciones en recursos biológicos Alexander von Humboldt, Villa de Leyva, Boyacá, Colombia" id="ABBRID0EOQAG" xlink:type="simple">IAvH</abbrev> 80377. • 3 workers; Quindío, Filandia, Vda. Cruces, Fca. Agua Bonita; <named-content xmlns:xlink="http://www.w3.org/1999/xlink" content-type="dwc:verbatimCoordinates" xlink:type="simple"><named-content content-type="geo-json" specific-use="{&#34;type&#34;:&#34;Point&#34;,&#34;coordinates&#34;:[-75.628220,4.685810]}" id="NCID0EWQAG" xlink:type="simple">4.68581°N, 75.62822°W</named-content></named-content>; 1830 m a.s.l.; 20–22 Jul. 2002; E. Jiménez &amp; L.E. Franco legs.; winkler, riparian vegetation; <abbrev xmlns:xlink="http://www.w3.org/1999/xlink" content-type="institution" xlink:title="Instituto de investigaciones en recursos biológicos Alexander von Humboldt, Villa de Leyva, Boyacá, Colombia" id="ABBRID0E2QAG" xlink:type="simple">IAvH</abbrev> 56350; • 1 worker; Quindío, Filandia, Vda. Cruces, Fca. Agua Bonita; <named-content xmlns:xlink="http://www.w3.org/1999/xlink" content-type="dwc:verbatimCoordinates" xlink:type="simple"><named-content content-type="geo-json" specific-use="{&#34;type&#34;:&#34;Point&#34;,&#34;coordinates&#34;:[-75.627290,4.687780]}" id="NCID0EDRAG" xlink:type="simple">4.68778°N, 75.62729°W</named-content></named-content>; 1870 m a.s.l.; 21–23 Jul. 2002; E. Jiménez &amp; L.E. Franco legs.; winkler, riparian vegetation; <abbrev xmlns:xlink="http://www.w3.org/1999/xlink" content-type="institution" xlink:title="Instituto de investigaciones en recursos biológicos Alexander von Humboldt, Villa de Leyva, Boyacá, Colombia" id="ABBRID0EIRAG" xlink:type="simple">IAvH</abbrev> 56343. • 1 worker; Quindío, Filandia, Vda. Cruces, Fca Brasil; <named-content xmlns:xlink="http://www.w3.org/1999/xlink" content-type="dwc:verbatimCoordinates" xlink:type="simple"><named-content content-type="geo-json" specific-use="{&#34;type&#34;:&#34;Point&#34;,&#34;coordinates&#34;:[-75.642450,4.688170]}" id="NCID0EQRAG" xlink:type="simple">4.68817°N, 75.64245°W</named-content></named-content>; 1850 m a.s.l.; 24–26 Jul. 2002; E. Jiménez &amp; L.E. Franco legs.; winkler, forest fragment; <abbrev xmlns:xlink="http://www.w3.org/1999/xlink" content-type="institution" xlink:title="Instituto de investigaciones en recursos biológicos Alexander von Humboldt, Villa de Leyva, Boyacá, Colombia" id="ABBRID0EVRAG" xlink:type="simple">IAvH</abbrev> 56355. • 1 worker; Quindío, Filandia, Vda. Cruces, Fca. El Palacio; <named-content xmlns:xlink="http://www.w3.org/1999/xlink" content-type="dwc:verbatimCoordinates" xlink:type="simple"><named-content content-type="geo-json" specific-use="{&#34;type&#34;:&#34;Point&#34;,&#34;coordinates&#34;:[-75.632910,4.693250]}" id="NCID0E4RAG" xlink:type="simple">4.69325°N, 75.63291°W</named-content></named-content>; 1810 m a.s.l.; 18–20 Jul. 2002; E. Jiménez &amp; L.E. Franco legs.; winkler, forest edge; <abbrev xmlns:xlink="http://www.w3.org/1999/xlink" content-type="institution" xlink:title="Instituto de investigaciones en recursos biológicos Alexander von Humboldt, Villa de Leyva, Boyacá, Colombia" id="ABBRID0ECSAG" xlink:type="simple">IAvH</abbrev> 56358. • 1 worker; Quindío, Filandia, Vda. Cruces, Fca El Roble; <named-content xmlns:xlink="http://www.w3.org/1999/xlink" content-type="dwc:verbatimCoordinates" xlink:type="simple"><named-content content-type="geo-json" specific-use="{&#34;type&#34;:&#34;Point&#34;,&#34;coordinates&#34;:[-75.652470,4.682390]}" id="NCID0EKSAG" xlink:type="simple">4.68239°N, 75.65247°W</named-content></named-content>; 1990 m a.s.l.; 3–5 Jul. 2002; E. Jiménez &amp; L.E. Franco legs.; winkler; <abbrev xmlns:xlink="http://www.w3.org/1999/xlink" content-type="institution" xlink:title="Instituto de investigaciones en recursos biológicos Alexander von Humboldt, Villa de Leyva, Boyacá, Colombia" id="ABBRID0EPSAG" xlink:type="simple">IAvH</abbrev> 56365. • 3 workers; Quindío, Filandia, Vda. Cruces, Fca. La Cha; <named-content xmlns:xlink="http://www.w3.org/1999/xlink" content-type="dwc:verbatimCoordinates" xlink:type="simple"><named-content content-type="geo-json" specific-use="{&#34;type&#34;:&#34;Point&#34;,&#34;coordinates&#34;:[-75.626490,4.704680]}" id="NCID0EXSAG" xlink:type="simple">4.70468°N, 75.62649°W</named-content></named-content>; 1920 m a.s.l.; 28–30 Jul. 2002; E. Jiménez &amp; L.E. Franco legs.; winkler, forest; <abbrev xmlns:xlink="http://www.w3.org/1999/xlink" content-type="institution" xlink:title="Instituto de investigaciones en recursos biológicos Alexander von Humboldt, Villa de Leyva, Boyacá, Colombia" id="ABBRID0E3SAG" xlink:type="simple">IAvH</abbrev> 56359. • 1 worker; Quindío, Filandia, Vda. Cruces, Fca La Tunja; <named-content xmlns:xlink="http://www.w3.org/1999/xlink" content-type="dwc:verbatimCoordinates" xlink:type="simple"><named-content content-type="geo-json" specific-use="{&#34;type&#34;:&#34;Point&#34;,&#34;coordinates&#34;:[-75.652470,4.684750]}" id="NCID0EETAG" xlink:type="simple">4.68475°N, 75.65247°W</named-content></named-content>; 2000 m a.s.l.; 17–19 Jul. 2002; E. Jiménez &amp; L.E. Franco legs.; winkler, forest fragment; <abbrev xmlns:xlink="http://www.w3.org/1999/xlink" content-type="institution" xlink:title="Instituto de investigaciones en recursos biológicos Alexander von Humboldt, Villa de Leyva, Boyacá, Colombia" id="ABBRID0EJTAG" xlink:type="simple">IAvH</abbrev> 56372. • 1 worker; Quindío, Filandia, Vda. Cruces, Fca Paraiso; <named-content xmlns:xlink="http://www.w3.org/1999/xlink" content-type="dwc:verbatimCoordinates" xlink:type="simple"><named-content content-type="geo-json" specific-use="{&#34;type&#34;:&#34;Point&#34;,&#34;coordinates&#34;:[-75.622780,4.695000]}" id="NCID0ERTAG" xlink:type="simple">4.695°N, 75.62278°W</named-content></named-content>; 1870 m a.s.l.; 4–6 Jun. 2002; E. Jiménez &amp; M.F. Reina, legs.; winkler, forest; <abbrev xmlns:xlink="http://www.w3.org/1999/xlink" content-type="institution" xlink:title="Instituto de investigaciones en recursos biológicos Alexander von Humboldt, Villa de Leyva, Boyacá, Colombia" id="ABBRID0EWTAG" xlink:type="simple">IAvH</abbrev> 25870. • 3 workers; Quindío, Filandia, Vda. Cruces, Fca Paraiso; <named-content xmlns:xlink="http://www.w3.org/1999/xlink" content-type="dwc:verbatimCoordinates" xlink:type="simple"><named-content content-type="geo-json" specific-use="{&#34;type&#34;:&#34;Point&#34;,&#34;coordinates&#34;:[-75.625820,4.697670]}" id="NCID0E5TAG" xlink:type="simple">4.69767°N, 75.62582°W</named-content></named-content>; 1910 m a.s.l.; 27–29 Jul. 2002; E. Jiménez &amp; L.E. Franco legs.; winkler, forest; <abbrev xmlns:xlink="http://www.w3.org/1999/xlink" content-type="institution" xlink:title="Instituto de investigaciones en recursos biológicos Alexander von Humboldt, Villa de Leyva, Boyacá, Colombia" id="ABBRID0EDUAG" xlink:type="simple">IAvH</abbrev> 56348. • 1 worker; same data as for preceding; <abbrev xmlns:xlink="http://www.w3.org/1999/xlink" content-type="institution" xlink:title="Instituto de investigaciones en recursos biológicos Alexander von Humboldt, Villa de Leyva, Boyacá, Colombia" id="ABBRID0EIUAG" xlink:type="simple">IAvH</abbrev>-E-112817. • 1 worker; same data as for preceding; <abbrev xmlns:xlink="http://www.w3.org/1999/xlink" content-type="institution" xlink:title="Instituto de investigaciones en recursos biológicos Alexander von Humboldt, Villa de Leyva, Boyacá, Colombia" id="ABBRID0ENUAG" xlink:type="simple">IAvH</abbrev>-E-112817. • 1 worker; Quindío, Filandia, Vda. Cruces, Fca Paraiso; <named-content xmlns:xlink="http://www.w3.org/1999/xlink" content-type="dwc:verbatimCoordinates" xlink:type="simple"><named-content content-type="geo-json" specific-use="{&#34;type&#34;:&#34;Point&#34;,&#34;coordinates&#34;:[-75.620090,4.692780]}" id="NCID0EVUAG" xlink:type="simple">4.69278°N, 75.62009°W</named-content></named-content>; 1910 m a.s.l.; 7–9 Jul. 2002; E. Jiménez &amp; M.F. Reina, legs.; winkler, riparian vegetation; <abbrev xmlns:xlink="http://www.w3.org/1999/xlink" content-type="institution" xlink:title="Instituto de investigaciones en recursos biológicos Alexander von Humboldt, Villa de Leyva, Boyacá, Colombia" id="ABBRID0E1UAG" xlink:type="simple">IAvH</abbrev> 56361. • 1 worker; same data as for preceding; <abbrev xmlns:xlink="http://www.w3.org/1999/xlink" content-type="institution" xlink:title="Instituto de investigaciones en recursos biológicos Alexander von Humboldt, Villa de Leyva, Boyacá, Colombia" id="ABBRID0E6UAG" xlink:type="simple">IAvH</abbrev>-E-248916. • 1 worker; same data as for preceding; <abbrev xmlns:xlink="http://www.w3.org/1999/xlink" content-type="institution" xlink:title="Instituto de investigaciones en recursos biológicos Alexander von Humboldt, Villa de Leyva, Boyacá, Colombia" id="ABBRID0EEVAG" xlink:type="simple">IAvH</abbrev> 56342. • 1 worker; Quindío, Filandia, Vda. Cruces, Fca Paraiso; <named-content xmlns:xlink="http://www.w3.org/1999/xlink" content-type="dwc:verbatimCoordinates" xlink:type="simple"><named-content content-type="geo-json" specific-use="{&#34;type&#34;:&#34;Point&#34;,&#34;coordinates&#34;:[-75.620090,4.693020]}" id="NCID0EMVAG" xlink:type="simple">4.69302°N, 75.62009°W</named-content></named-content>; 1910 m a.s.l.; 7–9 Jul. 2002; E. Jiménez &amp; M.F. Reina, legs.; winkler, riparian vegetation; <abbrev xmlns:xlink="http://www.w3.org/1999/xlink" content-type="institution" xlink:title="Instituto de investigaciones en recursos biológicos Alexander von Humboldt, Villa de Leyva, Boyacá, Colombia" id="ABBRID0ERVAG" xlink:type="simple">IAvH</abbrev> 56357. • 3 workers; same data as for preceding; <abbrev xmlns:xlink="http://www.w3.org/1999/xlink" content-type="institution" xlink:title="Instituto de investigaciones en recursos biológicos Alexander von Humboldt, Villa de Leyva, Boyacá, Colombia" id="ABBRID0EWVAG" xlink:type="simple">IAvH</abbrev> 56362. • 1 worker; Quindío, Filandia, Vda. Cruces, Fca Paraiso; <named-content xmlns:xlink="http://www.w3.org/1999/xlink" content-type="dwc:verbatimCoordinates" xlink:type="simple"><named-content content-type="geo-json" specific-use="{&#34;type&#34;:&#34;Point&#34;,&#34;coordinates&#34;:[-75.620090,4.693020]}" id="NCID0E5VAG" xlink:type="simple">4.69302°N, 75.62009°W</named-content></named-content>; 1910 m a.s.l.; 12–14 Jul. 2002; E. Jiménez &amp; L.E. Franco legs.; winkler, riparian vegetation; <abbrev xmlns:xlink="http://www.w3.org/1999/xlink" content-type="institution" xlink:title="Instituto de investigaciones en recursos biológicos Alexander von Humboldt, Villa de Leyva, Boyacá, Colombia" id="ABBRID0EDWAG" xlink:type="simple">IAvH</abbrev> 56349. • 3 workers; Quindío, Filandia, Vda. Cruces, Fca Veracruz; <named-content xmlns:xlink="http://www.w3.org/1999/xlink" content-type="dwc:verbatimCoordinates" xlink:type="simple"><named-content content-type="geo-json" specific-use="{&#34;type&#34;:&#34;Point&#34;,&#34;coordinates&#34;:[-75.602170,4.695000]}" id="NCID0ELWAG" xlink:type="simple">4.695°N, 75.60217°W</named-content></named-content>; 28–30 Jul. 2002; 2010 m a.s.l.; E. Jiménez &amp; L.E. Franco legs.; winkler, forest fragment; <abbrev xmlns:xlink="http://www.w3.org/1999/xlink" content-type="institution" xlink:title="Instituto de investigaciones en recursos biológicos Alexander von Humboldt, Villa de Leyva, Boyacá, Colombia" id="ABBRID0EQWAG" xlink:type="simple">IAvH</abbrev> 56354. • 1 worker; Quindío, Filandia, Vda. Cruces, Fca Veracruz; <named-content xmlns:xlink="http://www.w3.org/1999/xlink" content-type="dwc:verbatimCoordinates" xlink:type="simple"><named-content content-type="geo-json" specific-use="{&#34;type&#34;:&#34;Point&#34;,&#34;coordinates&#34;:[-75.629450,4.703170]}" id="NCID0EYWAG" xlink:type="simple">4.70317°N, 75.62945°W</named-content></named-content>; 2010; 5–7 Jul. 2002; E. Jiménez &amp; M.F. Reina, legs.; winkler, plantation; <abbrev xmlns:xlink="http://www.w3.org/1999/xlink" content-type="institution" xlink:title="Instituto de investigaciones en recursos biológicos Alexander von Humboldt, Villa de Leyva, Boyacá, Colombia" id="ABBRID0E4WAG" xlink:type="simple">IAvH</abbrev> 56351. • 3 workers; Risaralda, Pereira, Vda. La Aurora, Fca. Los Balcones; <named-content xmlns:xlink="http://www.w3.org/1999/xlink" content-type="dwc:verbatimCoordinates" xlink:type="simple"><named-content content-type="geo-json" specific-use="{&#34;type&#34;:&#34;Point&#34;,&#34;coordinates&#34;:[-75.466880,5.327140]}" id="NCID0EFXAG" xlink:type="simple">5.32714°N, 75.46688°W</named-content></named-content>; 1957 m a.s.l.; 30 Jul-1 Aug. 2003; L.E. Franco &amp; E. Londoño legs.; winkler, secondary forest fragment; <abbrev xmlns:xlink="http://www.w3.org/1999/xlink" content-type="institution" xlink:title="Instituto de investigaciones en recursos biológicos Alexander von Humboldt, Villa de Leyva, Boyacá, Colombia" id="ABBRID0EKXAG" xlink:type="simple">IAvH</abbrev> 25007. • 1 worker; Risaralda, Pereira, Vda. La Suiza Fca. Cartón Colombia; <named-content xmlns:xlink="http://www.w3.org/1999/xlink" content-type="dwc:verbatimCoordinates" xlink:type="simple"><named-content content-type="geo-json" specific-use="{&#34;type&#34;:&#34;Point&#34;,&#34;coordinates&#34;:[-75.600160,4.725440]}" id="NCID0ESXAG" xlink:type="simple">4.72544°N, 75.60016°W</named-content></named-content>; 2100 m a.s.l.; 21–23 Nov. 2003; M.F. Reina &amp; L.E. Franco legs.; winkler, Eucalyptus plantation; <abbrev xmlns:xlink="http://www.w3.org/1999/xlink" content-type="institution" xlink:title="Instituto de investigaciones en recursos biológicos Alexander von Humboldt, Villa de Leyva, Boyacá, Colombia" id="ABBRID0EXXAG" xlink:type="simple">IAvH</abbrev> 25001. • 2 workers; Risaralda, Pereira, Vda. La Suiza, Fca. El Amparo de Niños; <named-content xmlns:xlink="http://www.w3.org/1999/xlink" content-type="dwc:verbatimCoordinates" xlink:type="simple"><named-content content-type="geo-json" specific-use="{&#34;type&#34;:&#34;Point&#34;,&#34;coordinates&#34;:[-75.596720,4.745500]}" id="NCID0E6XAG" xlink:type="simple">4.7455°N, 75.59672°W</named-content></named-content>; 1840 m a.s.l.; 28–30 Nov. 2003; L.E. Franco &amp; E. Londoño legs.; winkler, mature forest; <abbrev xmlns:xlink="http://www.w3.org/1999/xlink" content-type="institution" xlink:title="Instituto de investigaciones en recursos biológicos Alexander von Humboldt, Villa de Leyva, Boyacá, Colombia" id="ABBRID0EEYAG" xlink:type="simple">IAvH</abbrev> 24995. • 3 workers; Risaralda, Pereira, Vda. La Suiza, Fca. Lisdrand; <named-content xmlns:xlink="http://www.w3.org/1999/xlink" content-type="dwc:verbatimCoordinates" xlink:type="simple"><named-content content-type="geo-json" specific-use="{&#34;type&#34;:&#34;Point&#34;,&#34;coordinates&#34;:[-75.580280,4.742930]}" id="NCID0EMYAG" xlink:type="simple">4.74293°N, 75.58028°W</named-content></named-content>; 1930 m a.s.l.; 4–6 Dec. 2003; L.E. Franco &amp; E. Londoño legs.; winkler, mature forest; <abbrev xmlns:xlink="http://www.w3.org/1999/xlink" content-type="institution" xlink:title="Instituto de investigaciones en recursos biológicos Alexander von Humboldt, Villa de Leyva, Boyacá, Colombia" id="ABBRID0ERYAG" xlink:type="simple">IAvH</abbrev> 56360. • 1 worker; Risaralda, Pereira, Vda. La Suiza, Fca. Tesorito; <named-content xmlns:xlink="http://www.w3.org/1999/xlink" content-type="dwc:verbatimCoordinates" xlink:type="simple"><named-content content-type="geo-json" specific-use="{&#34;type&#34;:&#34;Point&#34;,&#34;coordinates&#34;:[-75.560108,4.722360]}" id="NCID0EZYAG" xlink:type="simple">4.72236°N, 75.560108°W</named-content></named-content>; 2050 m a.s.l.; 27–29 Nov. 2003; L.E. Franco &amp; E. Londoño legs.; winkler, mature forest; <abbrev xmlns:xlink="http://www.w3.org/1999/xlink" content-type="institution" xlink:title="Instituto de investigaciones en recursos biológicos Alexander von Humboldt, Villa de Leyva, Boyacá, Colombia" id="ABBRID0E5YAG" xlink:type="simple">IAvH</abbrev> 56366. • 1 worker; Risaralda, Pereira, Vda. La Suiza, SFF Otún Quimbaya; <named-content xmlns:xlink="http://www.w3.org/1999/xlink" content-type="dwc:verbatimCoordinates" xlink:type="simple"><named-content content-type="geo-json" specific-use="{&#34;type&#34;:&#34;Point&#34;,&#34;coordinates&#34;:[-75.580280,4.719620]}" id="NCID0EGZAG" xlink:type="simple">4.71962°N, 75.58028°W</named-content></named-content>; 1910 m a.s.l.; 26 Feb. 2003; L.E. Franco &amp; E. Londoño legs.; winkler, urapán plantation; <abbrev xmlns:xlink="http://www.w3.org/1999/xlink" content-type="institution" xlink:title="Instituto de investigaciones en recursos biológicos Alexander von Humboldt, Villa de Leyva, Boyacá, Colombia" id="ABBRID0ELZAG" xlink:type="simple">IAvH</abbrev> 56371. • 2 workers; Risaralda, Pereira, Vda. La Suiza, SFF Otún Quimbaya; <named-content xmlns:xlink="http://www.w3.org/1999/xlink" content-type="dwc:verbatimCoordinates" xlink:type="simple"><named-content content-type="geo-json" specific-use="{&#34;type&#34;:&#34;Point&#34;,&#34;coordinates&#34;:[-75.580423,4.719620]}" id="NCID0ETZAG" xlink:type="simple">4.71962°N, 75.580423°W</named-content></named-content>; 1910 m a.s.l.; 11–13 Jan. 2003; L.E. Franco &amp; E. Londoño legs.; winkler, urapán plantation; <abbrev xmlns:xlink="http://www.w3.org/1999/xlink" content-type="institution" xlink:title="Instituto de investigaciones en recursos biológicos Alexander von Humboldt, Villa de Leyva, Boyacá, Colombia" id="ABBRID0EYZAG" xlink:type="simple">IAvH</abbrev> 24999. • 1 worker; Risaralda, Salamina, Vda. En Medio de Rio, Fca. Villa Belmira; <named-content xmlns:xlink="http://www.w3.org/1999/xlink" content-type="dwc:verbatimCoordinates" xlink:type="simple"><named-content content-type="geo-json" specific-use="{&#34;type&#34;:&#34;Point&#34;,&#34;coordinates&#34;:[-75.482360,5.335630]}" id="NCID0EA1AG" xlink:type="simple">5.33563°N, 75.48236°W</named-content></named-content>; 1740 m a.s.l.; 29–31 Jul. 2003; L.E. Franco &amp; J. Cruz, legs.; winkler, shade-grown coffee; <abbrev xmlns:xlink="http://www.w3.org/1999/xlink" content-type="institution" xlink:title="Instituto de investigaciones en recursos biológicos Alexander von Humboldt, Villa de Leyva, Boyacá, Colombia" id="ABBRID0EF1AG" xlink:type="simple">IAvH</abbrev> 25003. • 1 worker; Santander, Piedecuesta, Cgto. Sevilla Vda. Cristales, reserva experimental demostrativa El Rasgón; <named-content xmlns:xlink="http://www.w3.org/1999/xlink" content-type="dwc:verbatimCoordinates" xlink:type="simple"><named-content content-type="geo-json" specific-use="{&#34;type&#34;:&#34;Point&#34;,&#34;coordinates&#34;:[-72.950000,7.050000]}" id="NCID0EN1AG" xlink:type="simple">7.05°N, 72.95°W</named-content></named-content>; 2150 m a.s.l.; 21–23 Sep. 2004; I. Quintero &amp; E. González legs.; winkler, high Andean forest; <abbrev xmlns:xlink="http://www.w3.org/1999/xlink" content-type="institution" xlink:title="Instituto de investigaciones en recursos biológicos Alexander von Humboldt, Villa de Leyva, Boyacá, Colombia" id="ABBRID0ES1AG" xlink:type="simple">IAvH</abbrev> 71848. • 1 queen; Valle del Cauca, vda. La Quisiquina, Finca Casa Blanca; <named-content xmlns:xlink="http://www.w3.org/1999/xlink" content-type="dwc:verbatimCoordinates" xlink:type="simple"><named-content content-type="geo-json" specific-use="{&#34;type&#34;:&#34;Point&#34;,&#34;coordinates&#34;:[-76.150000,3.550000]}" id="NCID0E11AG" xlink:type="simple">3.55°N, 76.15°W</named-content></named-content>; 1914 m a.s.l.; Aug. 2006; Grupo hormigas UV., legs.; ex sifted leaf litter, forest fragment; <named-content xmlns:xlink="http://www.w3.org/1999/xlink" content-type="dwc:institutional_code" xlink:title="Museo de Entomología de la Universidad del Valle, Valle del Cauca, Santiago de Cali, Colombia" xlink:href="http://grbio.org/institution/universidad-del-valle" xlink:type="simple">MUSENUV</named-content> HOR 006. • 1 worker; same data as for preceding; <named-content xmlns:xlink="http://www.w3.org/1999/xlink" content-type="dwc:institutional_code" xlink:title="Museo de Entomología de la Universidad del Valle, Valle del Cauca, Santiago de Cali, Colombia" xlink:href="http://grbio.org/institution/universidad-del-valle" xlink:type="simple">MUSENUV</named-content> HOR 007. • 1 worker; same data as for preceding; <abbrev xmlns:xlink="http://www.w3.org/1999/xlink" content-type="institution" xlink:title="Instituto de investigaciones en recursos biológicos Alexander von Humboldt, Villa de Leyva, Boyacá, Colombia" id="ABBRID0EP2AG" xlink:type="simple">IAvH</abbrev>-E-248789. • 1 worker; same data as for preceding; <abbrev xmlns:xlink="http://www.w3.org/1999/xlink" content-type="institution" xlink:title="Instituto de investigaciones en recursos biológicos Alexander von Humboldt, Villa de Leyva, Boyacá, Colombia" id="ABBRID0EU2AG" xlink:type="simple">IAvH</abbrev>-E-248886.</p><fig id="F4" position="float" orientation="portrait"><object-id xmlns:xlink="http://www.w3.org/1999/xlink" content-type="doi" xlink:type="simple">10.3897/zookeys.1191.110418.figure4</object-id><object-id xmlns:xlink="http://www.w3.org/1999/xlink" content-type="arpha" xlink:type="simple">EAF4E753-EA73-56FA-B1D1-BCD60BC1A228</object-id><label>Figure 4.</label><caption><p><italic><tp:taxon-name><tp:taxon-name-part taxon-name-part-type="genus" reg="Rhopalothrix">Rhopalothrix</tp:taxon-name-part><tp:taxon-name-part taxon-name-part-type="species" reg="ciliata">ciliata</tp:taxon-name-part></tp:taxon-name></italic> worker (<named-content xmlns:xlink="http://www.w3.org/1999/xlink" content-type="dwc:institutional_code" xlink:title="Colecciones Biológicas de la Universidad del Magdalena, Santa Marta, Magdalena, Colombia" xlink:href="http://grbio.org/institution/universidad-del-magdalena" xlink:type="simple">CBUMAG</named-content>:ENT:35948) <bold>A</bold> full-face view <bold>B</bold> lateral view <bold>C</bold> mandible distinguishing the teeth of the apical fork; drawing inserted showing the arrangement of the teeth of the apical fork of the mandible <bold>D</bold> dorsal view. Scale bars: 0.3 mm (<bold>A, D</bold>); 0.5 mm (<bold>B</bold>).</p></caption><graphic xmlns:xlink="http://www.w3.org/1999/xlink" xlink:href="zookeys-1191-129_article-110418__-g004.jpg" position="float" orientation="portrait" xlink:type="simple" id="oo_983271.jpg"><uri content-type="original_file" xlink:type="simple">https://binary.pensoft.net/fig/983271</uri></graphic></fig></tp:treatment-sec><tp:treatment-sec sec-type="natural history" id="SECID0EF4AG"><title>Natural history.</title><p>In Colombia, this species is known from forests at altitudes above 1500 m, with populations in the Sierra Nevada de Santa Marta and in regions of the central and western cordilleras. It is a very abundant species in modified environments and in agroecosystems such as coffee crops that include native trees.</p></tp:treatment-sec><tp:treatment-sec sec-type="comments" id="SECID0EK4AG"><title>Comments.</title><p>The specimen from Caquetá (<named-content xmlns:xlink="http://www.w3.org/1999/xlink" content-type="dwc:institutional_code" xlink:title="Instituto de Ciencias Naturales, Universidad Nacional de Colombia, Bogotá D.C., Colombia" xlink:href="http://grbio.org/institution/universidad-nacional-de-colombia" xlink:type="simple">ICN</named-content>-MHN 080314) is the largest worker (HW 0.72, <abbrev xmlns:xlink="http://www.w3.org/1999/xlink" xlink:title="the diagonal length of the mesosoma in profile from the point at which the pronotum meets the cervical shield to the posterior basal angle of the metapleuron" id="ABBRID0EY4AG" xlink:type="simple">WL</abbrev> = 0.8; Fig. <xref ref-type="fig" rid="F5">5</xref>) known so far compared to the other workers (HW 0.49–0.63, <italic>N</italic> = 12) studied here and the lectotype (HW 0.66, <abbrev xmlns:xlink="http://www.w3.org/1999/xlink" xlink:title="the diagonal length of the mesosoma in profile from the point at which the pronotum meets the cervical shield to the posterior basal angle of the metapleuron" id="ABBRID0EC5AG" xlink:type="simple">WL</abbrev> = 0.75; from Brown and Kempf 1960). A worker (<abbrev xmlns:xlink="http://www.w3.org/1999/xlink" content-type="institution" xlink:title="Instituto de investigaciones en recursos biológicos Alexander von Humboldt, Villa de Leyva, Boyacá, Colombia" id="ABBRID0EG5AG" xlink:type="simple">IAvH</abbrev> 110900) from Quindío is the smallest (HW 0.49).</p><fig id="F5" position="float" orientation="portrait"><object-id xmlns:xlink="http://www.w3.org/1999/xlink" content-type="doi" xlink:type="simple">10.3897/zookeys.1191.110418.figure5</object-id><object-id xmlns:xlink="http://www.w3.org/1999/xlink" content-type="arpha" xlink:type="simple">B6721287-2460-5B20-8A4D-E6C91ED0FDC0</object-id><label>Figure 5.</label><caption><p><italic><tp:taxon-name><tp:taxon-name-part taxon-name-part-type="genus" reg="Rhopalothrix">Rhopalothrix</tp:taxon-name-part><tp:taxon-name-part taxon-name-part-type="species" reg="ciliata">ciliata</tp:taxon-name-part></tp:taxon-name></italic> worker (ICN80314) <bold>A</bold> full-face view <bold>B</bold> lateral view <bold>C</bold> dorsal view. Scale bars: 0.2 mm.</p></caption><graphic xmlns:xlink="http://www.w3.org/1999/xlink" xlink:href="zookeys-1191-129_article-110418__-g005.jpg" position="float" orientation="portrait" xlink:type="simple" id="oo_983272.jpg"><uri content-type="original_file" xlink:type="simple">https://binary.pensoft.net/fig/983272</uri></graphic></fig></tp:treatment-sec><tp:treatment-sec><!--Section generated to contain objects referenced in tp:taxon-treatment.--><fig id="F2" position="float" orientation="portrait"><object-id xmlns:xlink="http://www.w3.org/1999/xlink" content-type="doi" xlink:type="simple">10.3897/zookeys.1191.110418.figure2</object-id><object-id xmlns:xlink="http://www.w3.org/1999/xlink" content-type="arpha" xlink:type="simple">B2D78EAA-BE56-568F-A7C0-4A5F79B7634D</object-id><label>Figure 2.</label><caption><p>Distribution map of <italic><tp:taxon-name><tp:taxon-name-part taxon-name-part-type="genus" reg="Rhopalothrix">Rhopalothrix</tp:taxon-name-part></tp:taxon-name></italic> species in Colombia.</p></caption><graphic xmlns:xlink="http://www.w3.org/1999/xlink" xlink:href="zookeys-1191-129_article-110418__-g002.jpg" position="float" orientation="portrait" xlink:type="simple" id="oo_983269.jpg"><uri content-type="original_file" xlink:type="simple">https://binary.pensoft.net/fig/983269</uri></graphic></fig></tp:treatment-sec><ref-list><ref id="B5"><mixed-citation xmlns:xlink="http://www.w3.org/1999/xlink" xlink:type="simple"><person-group><name name-style="western"><surname>Fernández</surname><given-names>F</given-names></name><name name-style="western"><surname>Serna</surname><given-names>FJ</given-names></name></person-group> (<year>2019</year>) <article-title>Subfamilia <tp:taxon-name><tp:taxon-name-part taxon-name-part-type="subfamily">Myrmicinae</tp:taxon-name-part></tp:taxon-name>.</article-title> In: <person-group><name name-style="western"><surname>Fernández</surname><given-names>F</given-names></name><name name-style="western"><surname>Guerrero</surname><given-names>RJ</given-names></name><name name-style="western"><surname>Delsinne</surname><given-names>T</given-names></name></person-group> (<role>Eds</role>) <issue-title>Hormigas de Colombia.</issue-title><source>Editorial Universidad Nacional, Bogotá</source>, <fpage>791</fpage>–<lpage>888</lpage>.</mixed-citation></ref></ref-list></tp:taxon-treatment>
