# Supplementary material for: ﻿The ants of the genus Rhopalothrix Mayr, 1870 (Hymenoptera, Formicidae, Myrmicinae) in Colombia
Source: Zookeys. 2024 Feb 13;1191:129–50. doi: 10.3897/zookeys.1191.110418 (PMC10880107; doi:10.3897/zookeys.1191.110418)
Supplement: XML Treatment for Rhopalothrix mandibularis [file zookeys.1191.110418-treatment4.xml]

<!DOCTYPE tp:taxon-treatment
  PUBLIC "-//TaxonX//DTD Taxonomic Treatment Publishing DTD v0 20100105//EN" "tax-treatment-NSO.dtd">
<tp:taxon-treatment xmlns:tp="http://www.plazi.org/taxpub"><tp:treatment-meta><kwd-group><label>Taxon classification</label><kwd>
                <named-content content-type="kingdom">Animalia</named-content>
              </kwd><kwd>
                <named-content content-type="order">Hymenoptera</named-content>
              </kwd><kwd>
                <named-content content-type="family">Formicidae</named-content>
              </kwd></kwd-group><mixed-citation publication-type="journal"><person-group><name><surname>Guerrero</surname><given-names>Roberto J.</given-names></name><name><surname>Grajales-Andica</surname><given-names>Andrés F.</given-names></name><name><surname>Fernández</surname><given-names>Fernando</given-names></name><name><surname>Tocora</surname><given-names>María C.</given-names></name><name><surname>Fiorentino</surname><given-names>Gianpiero</given-names></name><name><surname>García</surname><given-names>Delly R.</given-names></name></person-group><article-title>﻿The ants of the genus <italic><tp:taxon-name><tp:taxon-name-part taxon-name-part-type="genus" reg="Rhopalothrix">Rhopalothrix</tp:taxon-name-part></tp:taxon-name></italic> Mayr, 1870 (<tp:taxon-name><tp:taxon-name-part taxon-name-part-type="order">Hymenoptera</tp:taxon-name-part></tp:taxon-name>, <tp:taxon-name><tp:taxon-name-part taxon-name-part-type="family">Formicidae</tp:taxon-name-part></tp:taxon-name>, <tp:taxon-name><tp:taxon-name-part taxon-name-part-type="subfamily">Myrmicinae</tp:taxon-name-part></tp:taxon-name>) in Colombia</article-title><source>Zookeys</source><day>13</day><month>02</month><year>2024</year><volume>1191</volume><fpage>129</fpage><lpage>150</lpage><pub-id pub-id-type="doi">10.3897/zookeys.1191.110418</pub-id></mixed-citation></tp:treatment-meta><tp:nomenclature><label>﻿</label><tp:taxon-name>
              <object-id xmlns:xlink="http://www.w3.org/1999/xlink" content-type="arpha" xlink:type="simple">1AB4C61B-C603-5619-BD1B-FBB433E65387</object-id>
              <tp:taxon-name-part taxon-name-part-type="genus" reg="Rhopalothrix">Rhopalothrix</tp:taxon-name-part>
              <tp:taxon-name-part taxon-name-part-type="species" reg="mandibularis">mandibularis</tp:taxon-name-part>
              <object-id xmlns:xlink="http://www.w3.org/1999/xlink" content-type="zoobank" xlink:type="simple">https://zoobank.org/F063C899-9938-4D48-B1B1-BAA604287043</object-id>
            </tp:taxon-name><tp:taxon-authority>Guerrero &amp; Grajales</tp:taxon-authority><tp:taxon-status xmlns:xlink="http://www.w3.org/1999/xlink" xlink:type="simple">sp. nov.</tp:taxon-status><xref ref-type="fig" rid="F2">Figs 2</xref><xref ref-type="fig" rid="F7">, 7</xref></tp:nomenclature><tp:treatment-sec sec-type="type material" id="SECID0E4NBG"><title>Type material.</title><p><bold><italic>Holotype</italic>.</bold> Colombia • 1 worker; Quindío, Armenia, Sena; <named-content xmlns:xlink="http://www.w3.org/1999/xlink" content-type="dwc:verbatimCoordinates" xlink:type="simple"><named-content content-type="geo-json" specific-use="{&#34;type&#34;:&#34;Point&#34;,&#34;coordinates&#34;:[-75.643470,4.569310]}" id="NCID0ELOBG" xlink:type="simple">4.56931°N, 75.64347°W</named-content></named-content>; 1565 m a.s.l.; 18 Feb. 2020; A.F. Grajales-Andica &amp; D.R. García-Cárdenas legs.; ex sifted leaf litter, gallery forest; <named-content xmlns:xlink="http://www.w3.org/1999/xlink" content-type="dwc:institutional_code" xlink:title="Colecciones Biológicas de la Universidad del Magdalena, Santa Marta, Magdalena, Colombia" xlink:href="http://grbio.org/institution/universidad-del-magdalena" xlink:type="simple">CBUMAG</named-content>:ENT:35947. <bold><italic>Paratypes</italic></bold> (<italic>N</italic> = 4). Colombia • 1 worker; same data as for holotype; CIUQ-025287. • 1 worker; Quindío, Armenia, Parque de la Vida; <named-content xmlns:xlink="http://www.w3.org/1999/xlink" content-type="dwc:verbatimCoordinates" xlink:type="simple"><named-content content-type="geo-json" specific-use="{&#34;type&#34;:&#34;Point&#34;,&#34;coordinates&#34;:[-75.659330,4.546140]}" id="NCID0EAPBG" xlink:type="simple">4.54614°N, 75.65933°W</named-content></named-content>; 1515 m a.s.l.; 8 Oct. 2020; A.F. Grajales-Andica &amp; D.R. García-Cárdenas legs.; ex sifted leaf litter, gallery forest; CIUQ-025288. • 1 worker; Quindío, Armenia, Yulima; <named-content xmlns:xlink="http://www.w3.org/1999/xlink" content-type="dwc:verbatimCoordinates" xlink:type="simple"><named-content content-type="geo-json" specific-use="{&#34;type&#34;:&#34;Point&#34;,&#34;coordinates&#34;:[-75.671000,4.551500]}" id="NCID0EIPBG" xlink:type="simple">4.5515°N, 75.671°W</named-content></named-content>; 1485 m a.s.l.; 8 Feb. 2020; A.F. Grajales-Andica &amp; D.R. García-Cárdenas legs.; ex sifted leaf litter, gallery forest; CIUQ-025289. • 1 worker; Valle del Cauca, Vda. El Tenjo, Finca La Alejandría; <named-content xmlns:xlink="http://www.w3.org/1999/xlink" content-type="dwc:verbatimCoordinates" xlink:type="simple"><named-content content-type="geo-json" specific-use="{&#34;type&#34;:&#34;Point&#34;,&#34;coordinates&#34;:[-76.166670,3.516670]}" id="NCID0EQPBG" xlink:type="simple">3.51667°N, 76.16667°W</named-content></named-content>; 1703 m a.s.l.; Aug. 2006; Grupos Hormigas U. V. legs.; ex sifted leaf litter; <named-content xmlns:xlink="http://www.w3.org/1999/xlink" content-type="dwc:institutional_code" xlink:title="Museo de Entomología de la Universidad del Valle, Valle del Cauca, Santiago de Cali, Colombia" xlink:href="http://grbio.org/institution/universidad-del-valle" xlink:type="simple">MUSENUV</named-content> HOR 008.</p></tp:treatment-sec><tp:treatment-sec sec-type="description" id="SECID0E4PBG"><title>Holotype worker measurements.</title><p><abbrev xmlns:xlink="http://www.w3.org/1999/xlink" xlink:title="in full-face view, the straight-line length of the mandible from the basalmost mandibular external margin to the apex of the subapical tooth" id="ABBRID0EDQBG" xlink:type="simple">MdL</abbrev> 0.48, <abbrev xmlns:xlink="http://www.w3.org/1999/xlink" xlink:title="in full-face view, shortest diagonal line connecting the most basal point of the masticatory margin with the mandibular external margin" id="ABBRID0EHQBG" xlink:type="simple">MdbW</abbrev> 0.08, <abbrev xmlns:xlink="http://www.w3.org/1999/xlink" xlink:title="in full-face view, maximum width of the clypeal plate including the lateral expansions above the insertion of the mandibles" id="ABBRID0ELQBG" xlink:type="simple">ClyL</abbrev> 0.2, <abbrev xmlns:xlink="http://www.w3.org/1999/xlink" xlink:title="in full-face view, maximum length of the clypeal plate from the most anteroclypeal projection to the most posterior clypeal margin" id="ABBRID0EPQBG" xlink:type="simple">ClyW</abbrev> 0.44, <abbrev xmlns:xlink="http://www.w3.org/1999/xlink" xlink:title="in full-face view, maximum length of the head measured from the most anterior projection of the clypeus to the most posterior projection of the cephalic capsule" id="ABBRID0ETQBG" xlink:type="simple">HL</abbrev> 0.67, HW 0.76, <abbrev xmlns:xlink="http://www.w3.org/1999/xlink" xlink:title="the diagonal length of the mesosoma in profile from the point at which the pronotum meets the cervical shield to the posterior basal angle of the metapleuron" id="ABBRID0EXQBG" xlink:type="simple">WL</abbrev> 0.65, <abbrev xmlns:xlink="http://www.w3.org/1999/xlink" xlink:title="maximum width of the pronotum in dorsal view" id="ABBRID0E2QBG" xlink:type="simple">PrnW</abbrev> 0.43, <abbrev xmlns:xlink="http://www.w3.org/1999/xlink" xlink:title="in profile view, the distance from the inflection point marking the juncture of the cylindrical posterior portion of the segment to the anterior inflection point where the petiole is obscured by the posteroventral lobes of the propodeum" id="ABBRID0E6QBG" xlink:type="simple">PetL</abbrev> 0.36, <abbrev xmlns:xlink="http://www.w3.org/1999/xlink" xlink:title="in lateral view, the distance from anterior to posterior inflections of postpetiole node" id="ABBRID0EERBG" xlink:type="simple">PpetL</abbrev> 0.13, <abbrev xmlns:xlink="http://www.w3.org/1999/xlink" xlink:title="maximum width of the petiolar node in dorsal view" id="ABBRID0EIRBG" xlink:type="simple">PetW</abbrev> 0.19, <abbrev xmlns:xlink="http://www.w3.org/1999/xlink" xlink:title="maximum width of the postpetiolar node in dorsal view" id="ABBRID0EMRBG" xlink:type="simple">PpetW</abbrev> 0.31, <abbrev xmlns:xlink="http://www.w3.org/1999/xlink" xlink:title="in lateral view, length of the fourth abdominal tergite (= first gastral tergite) measured with the anterior and posterior margins in the same plane" id="ABBRID0EQRBG" xlink:type="simple">T4L</abbrev> 0.6, <abbrev xmlns:xlink="http://www.w3.org/1999/xlink" xlink:title="in lateral view, the straight-line length of the gaster measured from the most anterior margin of the first tergite to the posterior margin of the fourth tergite" id="ABBRID0EURBG" xlink:type="simple">GL</abbrev> 0.68.</p></tp:treatment-sec><tp:treatment-sec sec-type="description" id="SECID0EYRBG"><title>Paratype workers measurements</title><p><bold>(<italic>N</italic> = 3).</bold><abbrev xmlns:xlink="http://www.w3.org/1999/xlink" xlink:title="in full-face view, the straight-line length of the mandible from the basalmost mandibular external margin to the apex of the subapical tooth" id="ABBRID0EDSBG" xlink:type="simple">MdL</abbrev> 0.48–0.52, <abbrev xmlns:xlink="http://www.w3.org/1999/xlink" xlink:title="in full-face view, shortest diagonal line connecting the most basal point of the masticatory margin with the mandibular external margin" id="ABBRID0EHSBG" xlink:type="simple">MdbW</abbrev> 0.08–0.09, <abbrev xmlns:xlink="http://www.w3.org/1999/xlink" xlink:title="in full-face view, maximum width of the clypeal plate including the lateral expansions above the insertion of the mandibles" id="ABBRID0ELSBG" xlink:type="simple">ClyL</abbrev> 0.19–0.21, <abbrev xmlns:xlink="http://www.w3.org/1999/xlink" xlink:title="in full-face view, maximum length of the clypeal plate from the most anteroclypeal projection to the most posterior clypeal margin" id="ABBRID0EPSBG" xlink:type="simple">ClyW</abbrev> 0.44–0.47, <abbrev xmlns:xlink="http://www.w3.org/1999/xlink" xlink:title="in full-face view, maximum length of the head measured from the most anterior projection of the clypeus to the most posterior projection of the cephalic capsule" id="ABBRID0ETSBG" xlink:type="simple">HL</abbrev> 0.65–0.69, HW 0.76–0.78, <abbrev xmlns:xlink="http://www.w3.org/1999/xlink" xlink:title="the diagonal length of the mesosoma in profile from the point at which the pronotum meets the cervical shield to the posterior basal angle of the metapleuron" id="ABBRID0EXSBG" xlink:type="simple">WL</abbrev> 0.65–0.69, <abbrev xmlns:xlink="http://www.w3.org/1999/xlink" xlink:title="maximum width of the pronotum in dorsal view" id="ABBRID0E2SBG" xlink:type="simple">PrnW</abbrev> 0.43–0.45, <abbrev xmlns:xlink="http://www.w3.org/1999/xlink" xlink:title="in profile view, the distance from the inflection point marking the juncture of the cylindrical posterior portion of the segment to the anterior inflection point where the petiole is obscured by the posteroventral lobes of the propodeum" id="ABBRID0E6SBG" xlink:type="simple">PetL</abbrev> 0.36–0.38, <abbrev xmlns:xlink="http://www.w3.org/1999/xlink" xlink:title="in lateral view, the distance from anterior to posterior inflections of postpetiole node" id="ABBRID0EETBG" xlink:type="simple">PpetL</abbrev> 0.13–0.17, <abbrev xmlns:xlink="http://www.w3.org/1999/xlink" xlink:title="maximum width of the petiolar node in dorsal view" id="ABBRID0EITBG" xlink:type="simple">PetW</abbrev> 0.19–0.22, <abbrev xmlns:xlink="http://www.w3.org/1999/xlink" xlink:title="maximum width of the postpetiolar node in dorsal view" id="ABBRID0EMTBG" xlink:type="simple">PpetW</abbrev> 0.3–0.31, <abbrev xmlns:xlink="http://www.w3.org/1999/xlink" xlink:title="in lateral view, length of the fourth abdominal tergite (= first gastral tergite) measured with the anterior and posterior margins in the same plane" id="ABBRID0EQTBG" xlink:type="simple">T4L</abbrev> 0.6–0.73, <abbrev xmlns:xlink="http://www.w3.org/1999/xlink" xlink:title="in lateral view, the straight-line length of the gaster measured from the most anterior margin of the first tergite to the posterior margin of the fourth tergite" id="ABBRID0EUTBG" xlink:type="simple">GL</abbrev> 0.67–0.73.</p></tp:treatment-sec><tp:treatment-sec sec-type="Geographic range" id="SECID0EYTBG"><title>Geographic range.</title><p>Colombia.</p></tp:treatment-sec><tp:treatment-sec sec-type="diagnosis" id="SECID0E4TBG"><title>Diagnosis.</title><p>Mandible elongated, much longer (<abbrev xmlns:xlink="http://www.w3.org/1999/xlink" xlink:title="in full-face view, the straight-line length of the mandible from the basalmost mandibular external margin to the apex of the subapical tooth" id="ABBRID0EDUBG" xlink:type="simple">MdL</abbrev> &gt; 0.48) than those of other species in the <italic>isthmica</italic> clade, mandibles with outer and masticatory margins subparallel to each other and curving inward at tip; labrum with two slender subrectangular lobes, notch deep; propodeal tooth large, acute, right angled to declivitous face of propodeum, infradental lamella poorly developed, forming a thin rim.</p></tp:treatment-sec><tp:treatment-sec sec-type="description" id="SECID0ERUBG"><title>Description.</title><p><bold>Worker.</bold> Head in full-face view broader than long, diamond-shaped, with straight cephalic lateral margins strongly diverging posteriorly, extending below the level of the dorsal crest of the head, at the level of the latter a rounded widening that continues on lateral margins converging towards the rounded posterolateral cephalic corners; wide and concave posterior cephalic margin; front visibly protruding in dorsal view, with an arched transverse carina (= crest), and depression impressed behind the crest. In lateral view, mandible dorsally inclined in relation to head plane (Fig. <xref ref-type="fig" rid="F7">7B</xref>); mandible with four to five teeth on masticatory margin as follow: three large equidistant teeth located medially on masticatory margin, basalmost (first) large tooth with a small tooth (sometimes undeveloped) above its base, a middle tooth almost half as long as the previous one, third tooth as long as first, a small fourth tooth as long as 1/3 of first; subapical tooth about twice as long as apical tooth, with denticles at base of both subapical and apical tooth. Trapezoidal labrum as long as broad, with slightly concave sides, subparallel anteriorly, and straight-sided base, labrum with two long blunt subrectangular lobes, with parallel inner faces and deep notch between, length of lobe equal to about 1 /3 of the distance from the base of the notch to the transverse carina at the base of the labrum, Clypeus almost twice as wide as long, with anteroclypeal lobes projecting anterad. Scape just reaching maximum width of head; pedicel and second flagellomere conical towards the base as long as wide, third and fourth flagellomere rectangular wider than long, fifth flagellomere subsquare, last flagellomere finger-shaped tapering apically, as long as the previous four funiculus.</p><fig id="F7" position="float" orientation="portrait"><object-id xmlns:xlink="http://www.w3.org/1999/xlink" content-type="doi" xlink:type="simple">10.3897/zookeys.1191.110418.figure7</object-id><object-id xmlns:xlink="http://www.w3.org/1999/xlink" content-type="arpha" xlink:type="simple">5C6E24AE-3DDE-5004-9D9B-37D13ED21509</object-id><label>Figure 7.</label><caption><p><italic><tp:taxon-name><tp:taxon-name-part taxon-name-part-type="genus" reg="Rhopalothrix">Rhopalothrix</tp:taxon-name-part><tp:taxon-name-part taxon-name-part-type="species" reg="mandibularis">mandibularis</tp:taxon-name-part></tp:taxon-name></italic> sp. nov. Holotype worker (<named-content xmlns:xlink="http://www.w3.org/1999/xlink" content-type="dwc:institutional_code" xlink:title="Colecciones Biológicas de la Universidad del Magdalena, Santa Marta, Magdalena, Colombia" xlink:href="http://grbio.org/institution/universidad-del-magdalena" xlink:type="simple">CBUMAG</named-content>:ENT:35947) <bold>A</bold> full-face view <bold>B</bold> lateral view <bold>C</bold> mandible distinguishing the teeth of the apical fork; drawing inserted showing the arrangement of the teeth of the apical fork of the mandible <bold>D</bold> dorsal view. Scale bars: 0.5 mm.</p></caption><graphic xmlns:xlink="http://www.w3.org/1999/xlink" xlink:href="zookeys-1191-129_article-110418__-g007.jpg" position="float" orientation="portrait" xlink:type="simple" id="oo_983274.jpg"><uri content-type="original_file" xlink:type="simple">https://binary.pensoft.net/fig/983274</uri></graphic></fig><p>In lateral view, pronotum and mesonotum at the same level, divided by arcuate promesonotal groove and metanotal groove moderately impressed; propodeal dorsum sloping in lateral view. In dorsal view, pronotum with slightly concave anterior margins, narrowing anteriorly to form a distinguishable neck, pronotum with rounded corners at maximum width; in dorsal view, mesonotum wider than long, narrowing posteriorly. Petiole with well-developed peduncle; in lateral view, with straight dorsal face and posteriorly convex ventral face, the latter with a small subpetiolar process projecting anterad as a blunt tooth; petiolar scale rounded in lateral view; postpetiole twice as wide as long (Fig. <xref ref-type="fig" rid="F7">7C</xref>).</p><p>Short decumbent hairs on surface of head and mesosoma; dorsum of clypeal plate and above posteroclypeal margin with small squamiform hairs. External margin of scape with about 7–9 squamiform hairs similar in size; apex of scape with erect hairs shorter than squamiform ones; funicles with simple subdecumbent hairs. Legs with coxa and femur with few short decumbent hairs; tibia with abundant long, thick semi-erect hairs, and a pair of long flattened hairs located apically on the external surface of each one. About 4–8 squamiform setae on posterior half of first gastral tergite, unspecialized curved hairs scattered over the disc of the first gastral tergite.</p><p>Head, mesosoma, petiole and postpetiole shagreened, legs shiny with granular surface, except all tibiae with smooth surface; surface of first gastral tergite finely shagreened. Color reddish brown to ferruginous brown, with yellowish brown distal antennal flagellomeres.</p></tp:treatment-sec><tp:treatment-sec sec-type="natural history" id="SECID0ENWBG"><title>Natural history.</title><p>This species inhabits humid forests between 1400 and 1700 m above sea level. The holotype and several paratypes were collected in fragments of humid gallery forest and Guadua (bamboo) forest in the city of Armenia. All known specimens are from Winkler samples of sifted leaf litter.</p></tp:treatment-sec><tp:treatment-sec sec-type="etymology" id="SECID0ESWBG"><title>Etymology.</title><p>The name refers to the long mandibles of the worker, a trait not found in any other species in the <italic>isthmica</italic> clade.</p></tp:treatment-sec><tp:treatment-sec sec-type="comments" id="SECID0ECXBG"><title>Comments.</title><p>This species is placed in the diverse <italic>isthmica</italic> clade because it shares the two synapomorphies proposed by <xref ref-type="bibr" rid="B9">Longino and Boudinot (2013)</xref>. This new species, however, has been widely confused in some Colombian collections with <italic><tp:taxon-name><tp:taxon-name-part taxon-name-part-type="genus" reg="Rhopalothrix">R.</tp:taxon-name-part><tp:taxon-name-part taxon-name-part-type="species" reg="ciliata">ciliata</tp:taxon-name-part></tp:taxon-name></italic> due to its similarity in mandibular shape, the shape of the two lobes of the labrum and the depth of the sinus. <italic><tp:taxon-name><tp:taxon-name-part taxon-name-part-type="genus" reg="Rhopalothrix">Rhopalothrix</tp:taxon-name-part><tp:taxon-name-part taxon-name-part-type="species" reg="mandibularis">mandibularis</tp:taxon-name-part></tp:taxon-name></italic> can be differentiated from <italic><tp:taxon-name><tp:taxon-name-part taxon-name-part-type="genus" reg="Rhopalothrix">R.</tp:taxon-name-part><tp:taxon-name-part taxon-name-part-type="species" reg="ciliata">ciliata</tp:taxon-name-part></tp:taxon-name></italic> by the absence of squamiform setae on the rostrum, the latter with specialized setae and a flattened surface on the rostrum. Also, mandibles are longer and thinner along their length in <italic><tp:taxon-name><tp:taxon-name-part taxon-name-part-type="genus" reg="Rhopalothrix">R.</tp:taxon-name-part><tp:taxon-name-part taxon-name-part-type="species" reg="mandibularis">mandibularis</tp:taxon-name-part></tp:taxon-name></italic> while in <italic><tp:taxon-name><tp:taxon-name-part taxon-name-part-type="genus" reg="Rhopalothrix">R.</tp:taxon-name-part><tp:taxon-name-part taxon-name-part-type="species" reg="ciliata">ciliata</tp:taxon-name-part></tp:taxon-name></italic> they are short and broad; in <italic><tp:taxon-name><tp:taxon-name-part taxon-name-part-type="genus" reg="Rhopalothrix">R.</tp:taxon-name-part><tp:taxon-name-part taxon-name-part-type="species" reg="ciliata">ciliata</tp:taxon-name-part></tp:taxon-name></italic> the tip of the labral lobes can reach up to half the length of the mandible, but in <italic><tp:taxon-name><tp:taxon-name-part taxon-name-part-type="genus" reg="Rhopalothrix">R.</tp:taxon-name-part><tp:taxon-name-part taxon-name-part-type="species" reg="mandibularis">mandibularis</tp:taxon-name-part></tp:taxon-name></italic> the anterior margin of the labrum barely reaches the first tooth of the mandible.</p><p>Habitus of the worker of <italic><tp:taxon-name><tp:taxon-name-part taxon-name-part-type="genus" reg="Rhopalothrix">Rhopalothrix</tp:taxon-name-part><tp:taxon-name-part taxon-name-part-type="species" reg="mandibularis">mandibularis</tp:taxon-name-part></tp:taxon-name></italic> is similar to that of <italic><tp:taxon-name><tp:taxon-name-part taxon-name-part-type="genus" reg="Rhopalothrix">R.</tp:taxon-name-part><tp:taxon-name-part taxon-name-part-type="species" reg="stannardi">stannardi</tp:taxon-name-part></tp:taxon-name></italic> Brown &amp; Kempf, 1960, but the mandible length is remarkably different between the two, as well as the mandible dentition; <italic><tp:taxon-name><tp:taxon-name-part taxon-name-part-type="genus" reg="Rhopalothrix">R.</tp:taxon-name-part><tp:taxon-name-part taxon-name-part-type="species" reg="mandibularis">mandibularis</tp:taxon-name-part></tp:taxon-name></italic> has three teeth located towards the middle of the masticatory margin (the most basal tooth is far from the base), while in <italic><tp:taxon-name><tp:taxon-name-part taxon-name-part-type="genus" reg="Rhopalothrix">R.</tp:taxon-name-part><tp:taxon-name-part taxon-name-part-type="species" reg="stannardi">stannardi</tp:taxon-name-part></tp:taxon-name></italic> the three teeth are equidistant, with the most basal tooth starting at the base of the masticatory margin. Another different feature is the infradental lamella, which is very poorly developed in <italic><tp:taxon-name><tp:taxon-name-part taxon-name-part-type="genus" reg="Rhopalothrix">R.</tp:taxon-name-part><tp:taxon-name-part taxon-name-part-type="species" reg="mandibularis">mandibularis</tp:taxon-name-part></tp:taxon-name></italic>, while in <italic><tp:taxon-name><tp:taxon-name-part taxon-name-part-type="genus" reg="Rhopalothrix">R.</tp:taxon-name-part><tp:taxon-name-part taxon-name-part-type="species" reg="stannardi">stannardi</tp:taxon-name-part></tp:taxon-name></italic> the lamella is broad and descends almost perpendicularly from the tooth.</p></tp:treatment-sec><tp:treatment-sec><!--Section generated to contain objects referenced in tp:taxon-treatment.--><fig id="F2" position="float" orientation="portrait"><object-id xmlns:xlink="http://www.w3.org/1999/xlink" content-type="doi" xlink:type="simple">10.3897/zookeys.1191.110418.figure2</object-id><object-id xmlns:xlink="http://www.w3.org/1999/xlink" content-type="arpha" xlink:type="simple">B2D78EAA-BE56-568F-A7C0-4A5F79B7634D</object-id><label>Figure 2.</label><caption><p>Distribution map of <italic><tp:taxon-name><tp:taxon-name-part taxon-name-part-type="genus" reg="Rhopalothrix">Rhopalothrix</tp:taxon-name-part></tp:taxon-name></italic> species in Colombia.</p></caption><graphic xmlns:xlink="http://www.w3.org/1999/xlink" xlink:href="zookeys-1191-129_article-110418__-g002.jpg" position="float" orientation="portrait" xlink:type="simple" id="oo_983269.jpg"><uri content-type="original_file" xlink:type="simple">https://binary.pensoft.net/fig/983269</uri></graphic></fig></tp:treatment-sec><ref-list><ref id="B9"><mixed-citation xmlns:xlink="http://www.w3.org/1999/xlink" xlink:type="simple"><person-group><name name-style="western"><surname>Longino</surname><given-names>J</given-names></name><name name-style="western"><surname>Boudinot</surname><given-names>B</given-names></name></person-group> (<year>2013</year>) <article-title>New species of Central American <italic><tp:taxon-name><tp:taxon-name-part taxon-name-part-type="genus">Rhopalothrix</tp:taxon-name-part></tp:taxon-name></italic> Mayr, 1870 (<tp:taxon-name><tp:taxon-name-part taxon-name-part-type="order">Hymenoptera</tp:taxon-name-part></tp:taxon-name>, <tp:taxon-name><tp:taxon-name-part taxon-name-part-type="family">Formicidae</tp:taxon-name-part></tp:taxon-name>).</article-title><source>Zootaxa</source><volume>3616</volume>(<issue>4</issue>): <fpage>301</fpage>–<lpage>324</lpage>. <ext-link xlink:href="10.11646/zootaxa.3616.4.1" ext-link-type="doi" xlink:type="simple">https://doi.org/10.11646/zootaxa.3616.4.1</ext-link></mixed-citation></ref></ref-list></tp:taxon-treatment>
