# Supplementary material for: ﻿The ants of the genus Rhopalothrix Mayr, 1870 (Hymenoptera, Formicidae, Myrmicinae) in Colombia
Source: Zookeys. 2024 Feb 13;1191:129–50. doi: 10.3897/zookeys.1191.110418 (PMC10880107; doi:10.3897/zookeys.1191.110418)
Supplement: XML Treatment for Rhopalothrix mariaemirae [file zookeys.1191.110418-treatment5.xml]

<!DOCTYPE tp:taxon-treatment
  PUBLIC "-//TaxonX//DTD Taxonomic Treatment Publishing DTD v0 20100105//EN" "tax-treatment-NSO.dtd">
<tp:taxon-treatment xmlns:tp="http://www.plazi.org/taxpub"><tp:treatment-meta><kwd-group><label>Taxon classification</label><kwd>
                <named-content content-type="kingdom">Animalia</named-content>
              </kwd><kwd>
                <named-content content-type="order">Hymenoptera</named-content>
              </kwd><kwd>
                <named-content content-type="family">Formicidae</named-content>
              </kwd></kwd-group><mixed-citation publication-type="journal"><person-group><name><surname>Guerrero</surname><given-names>Roberto J.</given-names></name><name><surname>Grajales-Andica</surname><given-names>Andrés F.</given-names></name><name><surname>Fernández</surname><given-names>Fernando</given-names></name><name><surname>Tocora</surname><given-names>María C.</given-names></name><name><surname>Fiorentino</surname><given-names>Gianpiero</given-names></name><name><surname>García</surname><given-names>Delly R.</given-names></name></person-group><article-title>﻿The ants of the genus <italic><tp:taxon-name><tp:taxon-name-part taxon-name-part-type="genus" reg="Rhopalothrix">Rhopalothrix</tp:taxon-name-part></tp:taxon-name></italic> Mayr, 1870 (<tp:taxon-name><tp:taxon-name-part taxon-name-part-type="order">Hymenoptera</tp:taxon-name-part></tp:taxon-name>, <tp:taxon-name><tp:taxon-name-part taxon-name-part-type="family">Formicidae</tp:taxon-name-part></tp:taxon-name>, <tp:taxon-name><tp:taxon-name-part taxon-name-part-type="subfamily">Myrmicinae</tp:taxon-name-part></tp:taxon-name>) in Colombia</article-title><source>Zookeys</source><day>13</day><month>02</month><year>2024</year><volume>1191</volume><fpage>129</fpage><lpage>150</lpage><pub-id pub-id-type="doi">10.3897/zookeys.1191.110418</pub-id></mixed-citation></tp:treatment-meta><tp:nomenclature><label>﻿</label><tp:taxon-name>
              <object-id xmlns:xlink="http://www.w3.org/1999/xlink" content-type="arpha" xlink:type="simple">6415A869-F84D-5B98-985E-1265A625709D</object-id>
              <tp:taxon-name-part taxon-name-part-type="genus" reg="Rhopalothrix">Rhopalothrix</tp:taxon-name-part>
              <tp:taxon-name-part taxon-name-part-type="species" reg="mariaemirae">mariaemirae</tp:taxon-name-part>
              <object-id xmlns:xlink="http://www.w3.org/1999/xlink" content-type="zoobank" xlink:type="simple">https://zoobank.org/5EB90D5A-42C0-4D0F-815C-EDB577DD2782</object-id>
            </tp:taxon-name><tp:taxon-authority>Tocora, Fiorentino &amp; Fernández</tp:taxon-authority><tp:taxon-status xmlns:xlink="http://www.w3.org/1999/xlink" xlink:type="simple">sp. nov.</tp:taxon-status><xref ref-type="fig" rid="F1">Figs 1</xref><xref ref-type="fig" rid="F8">, 8</xref><xref ref-type="fig" rid="F9">, 9</xref></tp:nomenclature><tp:treatment-sec sec-type="type material" id="SECID0E44BG"><title>Type material.</title><p><bold><italic>Holotype</italic>.</bold> Colombia • 1 worker; Guaviare, Solano, PNN Serranía de Chiribiquete; <named-content xmlns:xlink="http://www.w3.org/1999/xlink" content-type="dwc:verbatimCoordinates" xlink:type="simple"><named-content content-type="geo-json" specific-use="{&#34;type&#34;:&#34;Point&#34;,&#34;coordinates&#34;:[-72.615890,0.181890]}" id="NCID0EL5BG" xlink:type="simple">0.18189°N 72.61589°W</named-content></named-content>; 250 m a.s.l.; 30 Nov. 2000; F. Acevedo leg.; ICNC: 099809. <bold><italic>Paratypes</italic></bold> (<italic>N</italic> = 7). • 1 worker; same data as holotype; <named-content xmlns:xlink="http://www.w3.org/1999/xlink" content-type="dwc:institutional_code" xlink:title="Colecciones Biológicas de la Universidad del Magdalena, Santa Marta, Magdalena, Colombia" xlink:href="http://grbio.org/institution/universidad-del-magdalena" xlink:type="simple">CBUMAG</named-content>:ENT:35950. BRAZIL • 1 worker; Amazonas, Manaus, <named-content xmlns:xlink="http://www.w3.org/1999/xlink" content-type="dwc:verbatimCoordinates" xlink:type="simple"><named-content content-type="geo-json" specific-use="{&#34;type&#34;:&#34;Point&#34;,&#34;coordinates&#34;:[-59.866550,-2.402620]}" id="NCID0EA6BG" xlink:type="simple">2.40262°S, 59.86655°W</named-content></named-content>; 12 Aug. 2016; B. Boudinot, I. Fernandes I &amp; J. Chaul; winkler; <ext-link xmlns:xlink="http://www.w3.org/1999/xlink" xlink:href="http://www.antweb.org/specimen.do?name=ANTWEB1038216" ext-link-type="uri" xlink:type="simple">ANTWEB1038216</ext-link>; <named-content xmlns:xlink="http://www.w3.org/1999/xlink" content-type="dwc:institutional_code" xlink:title="Instituto Nacional de Pesquisas da Amazônia, Manaus, Brazil" xlink:href="http://grbio.org/institution/instituto-nacional-de-pesquisas-da-amazonia" xlink:type="simple">INPA</named-content>. • 1 worker; same data as for preceding; UFV-LABECOL-001942; <named-content xmlns:xlink="http://www.w3.org/1999/xlink" content-type="dwc:institutional_code" xlink:title="Museu de Zoologia da Universidade de São Paulo, São Paulo, Brazil" xlink:href="http://grbio.org/institution/sao-paulo-museu-de-zoologia-da-universidade-de-sao-paulo" xlink:type="simple">MZSP</named-content>. • 1 worker; same data as for preceding; UFV-LABECOL-001945; <named-content xmlns:xlink="http://www.w3.org/1999/xlink" content-type="dwc:institutional_code" xlink:title="Museo Paraense Emilio Goeldi, Belem, Pará, Brazil" xlink:href="http://grbio.org/institution/museu-paraense-emilio-goeldi-0" xlink:type="simple">MPEG</named-content>. • 1 worker; same data as for preceding; UFV-LABECOL-001953; <named-content xmlns:xlink="http://www.w3.org/1999/xlink" content-type="dwc:institutional_code" xlink:title="Coleção Entomológica do Laboratório de Sistemática e Biologia de Coleoptera, Universidade Federal de Viçosa, Viçosa, Brazil" xlink:href="http://grbio.org/institution/universidade-federal-de-vi%C3%A7osa" xlink:type="simple">CELC</named-content>. • 1 worker; same data as for preceding; UFV-LABECOL-007266; <named-content xmlns:xlink="http://www.w3.org/1999/xlink" content-type="dwc:institutional_code" xlink:title="John T. Longino, personal collection, University of Utah, Salt Lake City, UT, USA" xlink:href="http://grbio.org/institution/university-utah" xlink:type="simple">JTLC</named-content>. • 1 worker; Amazonas, Manaus, <named-content xmlns:xlink="http://www.w3.org/1999/xlink" content-type="dwc:verbatimCoordinates" xlink:type="simple"><named-content content-type="geo-json" specific-use="{&#34;type&#34;:&#34;Point&#34;,&#34;coordinates&#34;:[-59.865730,-2.403720]}" id="NCID0EWAAI" xlink:type="simple">2.40372°S, 59.86573°W</named-content></named-content>; 12 Aug. 2016; B. Boudinot, I. Fernandes I &amp; J. Chaul; winkler; UFV-LABECOL-001944; <named-content xmlns:xlink="http://www.w3.org/1999/xlink" content-type="dwc:institutional_code" xlink:title="Coleção Entomológica Padre Jesus Santiago Moure, Universidade Federal do Paraná, Curitiba, Brazil" xlink:href="http://grbio.org/institution/universidade-federal-do-paran%C3%A1" xlink:type="simple">DZUP</named-content>.</p></tp:treatment-sec><tp:treatment-sec sec-type="material" id="SECID0EDBAI"><title>Other examined material.</title><p>Colombia • 1 worker; Amazonas, Parque Nacional Natural Amacayacu; <named-content xmlns:xlink="http://www.w3.org/1999/xlink" content-type="dwc:verbatimCoordinates" xlink:type="simple"><named-content content-type="geo-json" specific-use="{&#34;type&#34;:&#34;Point&#34;,&#34;coordinates&#34;:[-70.266200,-3.810280]}" id="NCID0EMBAI" xlink:type="simple">3.81028°S, 70.2662°W</named-content></named-content>; 88 m a.s.l.; 07 Oct. 2007; J. Sosa-Calvo &amp; J. Rodriguez legs.; winkler, leaf litter, forest; <ext-link xmlns:xlink="http://www.w3.org/1999/xlink" xlink:href="https://mbd-db.osu.edu/hol/search_results?&amp;search_type=fast&amp;q=USNMENT01127995" ext-link-type="uri" xlink:type="simple">USNMENT01127995</ext-link>; <ext-link xmlns:xlink="http://www.w3.org/1999/xlink" xlink:href="https://mbd-db.osu.edu/hol/search_results?&amp;search_type=fast&amp;q=USNMENT01127995" ext-link-type="uri" xlink:type="simple">USNMENT01127995</ext-link>; <named-content xmlns:xlink="http://www.w3.org/1999/xlink" content-type="dwc:institutional_code" xlink:title="National Museum of Natural History, Washington, DC, USA" xlink:href="http://grbio.org/institution/smithsonian-institution-national-museum-natural-history-0" xlink:type="simple">USNM</named-content>. Brazil • 1 worker; Amazonas, Manaus; <named-content xmlns:xlink="http://www.w3.org/1999/xlink" content-type="dwc:verbatimCoordinates" xlink:type="simple"><named-content content-type="geo-json" specific-use="{&#34;type&#34;:&#34;Point&#34;,&#34;coordinates&#34;:[-59.950000,-2.933330]}" id="NCID0EGCAI" xlink:type="simple">2.93333°S, 59.95°W</named-content></named-content>; 6 Oct. 2006; J.L.P. Souza &amp; J.S. Araújo legs.; <ext-link xmlns:xlink="http://www.w3.org/1999/xlink" xlink:href="http://www.antweb.org/specimen.do?name=ANTWEB1038211" ext-link-type="uri" xlink:type="simple">ANTWEB1038211</ext-link>; <named-content xmlns:xlink="http://www.w3.org/1999/xlink" content-type="dwc:institutional_code" xlink:title="Instituto Nacional de Pesquisas da Amazônia, Manaus, Brazil" xlink:href="http://grbio.org/institution/instituto-nacional-de-pesquisas-da-amazonia" xlink:type="simple">INPA</named-content>. • 1 worker; same data as for preceding; J.L.P. Souza &amp; P.Y. Oliveira legs.; <ext-link xmlns:xlink="http://www.w3.org/1999/xlink" xlink:href="http://www.antweb.org/specimen.do?name=ANTWEB1038212" ext-link-type="uri" xlink:type="simple">ANTWEB1038212</ext-link>; <named-content xmlns:xlink="http://www.w3.org/1999/xlink" content-type="dwc:institutional_code" xlink:title="Instituto Nacional de Pesquisas da Amazônia, Manaus, Brazil" xlink:href="http://grbio.org/institution/instituto-nacional-de-pesquisas-da-amazonia" xlink:type="simple">INPA</named-content>. • 1 worker; Amazonas; <named-content xmlns:xlink="http://www.w3.org/1999/xlink" content-type="dwc:verbatimCoordinates" xlink:type="simple"><named-content content-type="geo-json" specific-use="{&#34;type&#34;:&#34;Point&#34;,&#34;coordinates&#34;:[-60.099990,-2.566690]}" id="NCID0EIDAI" xlink:type="simple">2.56669°S, 60.09999°W</named-content></named-content>; 9 Sep. 1990; M.O. de A Ribeiro leg.; <ext-link xmlns:xlink="http://www.w3.org/1999/xlink" xlink:href="http://www.antweb.org/specimen.do?name=ANTWEB1038213" ext-link-type="uri" xlink:type="simple">ANTWEB1038213</ext-link>; <named-content xmlns:xlink="http://www.w3.org/1999/xlink" content-type="dwc:institutional_code" xlink:title="Instituto Nacional de Pesquisas da Amazônia, Manaus, Brazil" xlink:href="http://grbio.org/institution/instituto-nacional-de-pesquisas-da-amazonia" xlink:type="simple">INPA</named-content>. • 1 worker; Rondônia: Jaci Novo; 22 Oct. 2013; <ext-link xmlns:xlink="http://www.w3.org/1999/xlink" xlink:href="http://www.antweb.org/specimen.do?name=ANTWEB1038214" ext-link-type="uri" xlink:type="simple">ANTWEB1038214</ext-link>; <named-content xmlns:xlink="http://www.w3.org/1999/xlink" content-type="dwc:institutional_code" xlink:title="Instituto Nacional de Pesquisas da Amazônia, Manaus, Brazil" xlink:href="http://grbio.org/institution/instituto-nacional-de-pesquisas-da-amazonia" xlink:type="simple">INPA</named-content>. • 1 worker; Pará, Melgaço, Estação Científica Ferreira Penna;<named-content xmlns:xlink="http://www.w3.org/1999/xlink" content-type="dwc:verbatimCoordinates" xlink:type="simple"><named-content content-type="geo-json" specific-use="{&#34;type&#34;:&#34;Point&#34;,&#34;coordinates&#34;:[-51.416680,-1.716680]}" id="NCID0EKEAI" xlink:type="simple"> 1.71668°S, 51.41668°W</named-content></named-content>; J.L.P. Souza &amp; C. Moura; 26 Oct. 2003; <ext-link xmlns:xlink="http://www.w3.org/1999/xlink" xlink:href="http://www.antweb.org/specimen.do?name=ANTWEB1038215" ext-link-type="uri" xlink:type="simple">ANTWEB1038215</ext-link>; <named-content xmlns:xlink="http://www.w3.org/1999/xlink" content-type="dwc:institutional_code" xlink:title="Instituto Nacional de Pesquisas da Amazônia, Manaus, Brazil" xlink:href="http://grbio.org/institution/instituto-nacional-de-pesquisas-da-amazonia" xlink:type="simple">INPA</named-content>. • 1 worker; Rondônia, Porto Velho, área Mutum (M5P2); <named-content xmlns:xlink="http://www.w3.org/1999/xlink" content-type="dwc:verbatimCoordinates" xlink:type="simple"><named-content content-type="geo-json" specific-use="{&#34;type&#34;:&#34;Point&#34;,&#34;coordinates&#34;:[-65.049170,-9.591389]}" id="NCID0E6EAI" xlink:type="simple">9.591389°S, 65.04917°W</named-content></named-content>; 17–27 Jul. 2013; G.R. Mazão &amp; R.S. Probst legs.; <named-content xmlns:xlink="http://www.w3.org/1999/xlink" content-type="dwc:institutional_code" xlink:title="Centro de Pesquisas del Cacao, Comissão do Plano de Lavoura, Itabuna, Bahia, Brazil" xlink:href="http://grbio.org/institution/centro-de-pesquisas-do-cacau" xlink:type="simple">CPDC</named-content>. • 1 worker; Pará, Marituba; <named-content xmlns:xlink="http://www.w3.org/1999/xlink" content-type="dwc:verbatimCoordinates" xlink:type="simple"><named-content content-type="geo-json" specific-use="{&#34;type&#34;:&#34;Point&#34;,&#34;coordinates&#34;:[-48.333330,-1.366670]}" id="NCID0EPFAI" xlink:type="simple">1.36667°S, 48.33333°W</named-content></named-content>; 20 m a.s.l.; 22 Oct. 2004; J.R.M. Santos leg.; winkler, mata; <named-content xmlns:xlink="http://www.w3.org/1999/xlink" content-type="dwc:institutional_code" xlink:title="Centro de Pesquisas del Cacao, Comissão do Plano de Lavoura, Itabuna, Bahia, Brazil" xlink:href="http://grbio.org/institution/centro-de-pesquisas-do-cacau" xlink:type="simple">CPDC</named-content>. GUYANA • 1 worker; Rupununi, nr. Kamoa River, nr Kamoa R. Camp; <named-content xmlns:xlink="http://www.w3.org/1999/xlink" content-type="dwc:verbatimCoordinates" xlink:type="simple"><named-content content-type="geo-json" specific-use="{&#34;type&#34;:&#34;Point&#34;,&#34;coordinates&#34;:[-58.838320,1.550770]}" id="NCID0E6FAI" xlink:type="simple">1.55077°N, 58.83832°W</named-content></named-content>; 535 m a.s.l.; 24 Oct. 2006; R. Williams &amp; P. Suse legs.; winkler, leaf litter; <ext-link xmlns:xlink="http://www.w3.org/1999/xlink" xlink:href="https://mbd-db.osu.edu/hol/search_results?&amp;search_type=fast&amp;q=USNMENT01127994" ext-link-type="uri" xlink:type="simple">USNMENT01127994</ext-link>; <named-content xmlns:xlink="http://www.w3.org/1999/xlink" content-type="dwc:institutional_code" xlink:title="National Museum of Natural History, Washington, DC, USA" xlink:href="http://grbio.org/institution/smithsonian-institution-national-museum-natural-history-0" xlink:type="simple">USNM</named-content>.</p></tp:treatment-sec><tp:treatment-sec sec-type="Geographic range" id="SECID0ERGAI"><title>Geographic range.</title><p>Colombia, Guyana, Brazil.</p></tp:treatment-sec><tp:treatment-sec sec-type="description" id="SECID0EWGAI"><title>Holotype worker measurements.</title><p><abbrev xmlns:xlink="http://www.w3.org/1999/xlink" xlink:title="in full-face view, the straight-line length of the mandible from the basalmost mandibular external margin to the apex of the subapical tooth" id="ABBRID0E3GAI" xlink:type="simple">MdL</abbrev> 0.3, <abbrev xmlns:xlink="http://www.w3.org/1999/xlink" xlink:title="in full-face view, shortest diagonal line connecting the most basal point of the masticatory margin with the mandibular external margin" id="ABBRID0EAHAI" xlink:type="simple">MdbW</abbrev> 0.06, <abbrev xmlns:xlink="http://www.w3.org/1999/xlink" xlink:title="in full-face view, maximum width of the clypeal plate including the lateral expansions above the insertion of the mandibles" id="ABBRID0EEHAI" xlink:type="simple">ClyL</abbrev> 0.16, <abbrev xmlns:xlink="http://www.w3.org/1999/xlink" xlink:title="in full-face view, maximum length of the clypeal plate from the most anteroclypeal projection to the most posterior clypeal margin" id="ABBRID0EIHAI" xlink:type="simple">ClyW</abbrev> 0.43, <abbrev xmlns:xlink="http://www.w3.org/1999/xlink" xlink:title="in full-face view, maximum length of the head measured from the most anterior projection of the clypeus to the most posterior projection of the cephalic capsule" id="ABBRID0EMHAI" xlink:type="simple">HL</abbrev> 0.48, HW 0.55, <abbrev xmlns:xlink="http://www.w3.org/1999/xlink" xlink:title="the diagonal length of the mesosoma in profile from the point at which the pronotum meets the cervical shield to the posterior basal angle of the metapleuron" id="ABBRID0EQHAI" xlink:type="simple">WL</abbrev> 0.52, <abbrev xmlns:xlink="http://www.w3.org/1999/xlink" xlink:title="maximum width of the pronotum in dorsal view" id="ABBRID0EUHAI" xlink:type="simple">PrnW</abbrev> 0.35, <abbrev xmlns:xlink="http://www.w3.org/1999/xlink" xlink:title="in profile view, the distance from the inflection point marking the juncture of the cylindrical posterior portion of the segment to the anterior inflection point where the petiole is obscured by the posteroventral lobes of the propodeum" id="ABBRID0EYHAI" xlink:type="simple">PetL</abbrev> 0.3, <abbrev xmlns:xlink="http://www.w3.org/1999/xlink" xlink:title="in lateral view, the distance from anterior to posterior inflections of postpetiole node" id="ABBRID0E4HAI" xlink:type="simple">PpetL</abbrev> 0.12, <abbrev xmlns:xlink="http://www.w3.org/1999/xlink" xlink:title="maximum width of the petiolar node in dorsal view" id="ABBRID0EBIAI" xlink:type="simple">PetW</abbrev> 0.19, <abbrev xmlns:xlink="http://www.w3.org/1999/xlink" xlink:title="maximum width of the postpetiolar node in dorsal view" id="ABBRID0EFIAI" xlink:type="simple">PpetW</abbrev> 0.28, <abbrev xmlns:xlink="http://www.w3.org/1999/xlink" xlink:title="in lateral view, length of the fourth abdominal tergite (= first gastral tergite) measured with the anterior and posterior margins in the same plane" id="ABBRID0EJIAI" xlink:type="simple">T4L</abbrev> 0.42, <abbrev xmlns:xlink="http://www.w3.org/1999/xlink" xlink:title="in lateral view, the straight-line length of the gaster measured from the most anterior margin of the first tergite to the posterior margin of the fourth tergite" id="ABBRID0ENIAI" xlink:type="simple">GL</abbrev> 0.56.</p></tp:treatment-sec><tp:treatment-sec sec-type="description" id="SECID0ERIAI"><title>Paratype workers measurements</title><p><bold>(<italic>N</italic> = 7).</bold><abbrev xmlns:xlink="http://www.w3.org/1999/xlink" xlink:title="in full-face view, the straight-line length of the mandible from the basalmost mandibular external margin to the apex of the subapical tooth" id="ABBRID0E3IAI" xlink:type="simple">MdL</abbrev> 0.25–0.33, <abbrev xmlns:xlink="http://www.w3.org/1999/xlink" xlink:title="in full-face view, shortest diagonal line connecting the most basal point of the masticatory margin with the mandibular external margin" id="ABBRID0EAJAI" xlink:type="simple">MdbW</abbrev> 0.06–0.08, <abbrev xmlns:xlink="http://www.w3.org/1999/xlink" xlink:title="in full-face view, maximum width of the clypeal plate including the lateral expansions above the insertion of the mandibles" id="ABBRID0EEJAI" xlink:type="simple">ClyL</abbrev> 0.12–0.17, <abbrev xmlns:xlink="http://www.w3.org/1999/xlink" xlink:title="in full-face view, maximum length of the clypeal plate from the most anteroclypeal projection to the most posterior clypeal margin" id="ABBRID0EIJAI" xlink:type="simple">ClyW</abbrev> 0.38–0.44, HL0.39–0.49, HW 0.48–0.55, <abbrev xmlns:xlink="http://www.w3.org/1999/xlink" xlink:title="the diagonal length of the mesosoma in profile from the point at which the pronotum meets the cervical shield to the posterior basal angle of the metapleuron" id="ABBRID0EMJAI" xlink:type="simple">WL</abbrev> 0.43–0.52, <abbrev xmlns:xlink="http://www.w3.org/1999/xlink" xlink:title="maximum width of the pronotum in dorsal view" id="ABBRID0EQJAI" xlink:type="simple">PrnW</abbrev> 0.29–0.35, <abbrev xmlns:xlink="http://www.w3.org/1999/xlink" xlink:title="in profile view, the distance from the inflection point marking the juncture of the cylindrical posterior portion of the segment to the anterior inflection point where the petiole is obscured by the posteroventral lobes of the propodeum" id="ABBRID0EUJAI" xlink:type="simple">PetL</abbrev> 0.21–0.30, <abbrev xmlns:xlink="http://www.w3.org/1999/xlink" xlink:title="in lateral view, the distance from anterior to posterior inflections of postpetiole node" id="ABBRID0EZJAI" xlink:type="simple">PpetL</abbrev> 0.09–0.13, <abbrev xmlns:xlink="http://www.w3.org/1999/xlink" xlink:title="maximum width of the petiolar node in dorsal view" id="ABBRID0E4JAI" xlink:type="simple">PetW</abbrev> 0.16–0.19, <abbrev xmlns:xlink="http://www.w3.org/1999/xlink" xlink:title="maximum width of the postpetiolar node in dorsal view" id="ABBRID0EBKAI" xlink:type="simple">PpetW</abbrev> 0.24–0.29, <abbrev xmlns:xlink="http://www.w3.org/1999/xlink" xlink:title="in lateral view, length of the fourth abdominal tergite (= first gastral tergite) measured with the anterior and posterior margins in the same plane" id="ABBRID0EFKAI" xlink:type="simple">T4L</abbrev> 0.35–0.42, <abbrev xmlns:xlink="http://www.w3.org/1999/xlink" xlink:title="in lateral view, the straight-line length of the gaster measured from the most anterior margin of the first tergite to the posterior margin of the fourth tergite" id="ABBRID0EJKAI" xlink:type="simple">GL</abbrev> 0.42–0.56.</p></tp:treatment-sec><tp:treatment-sec sec-type="diagnosis" id="SECID0ENKAI"><title>Diagnosis.</title><p>Masticatory margin of mandible with two small teeth near the base of the subapical tooth; labrum rounded, about as long as broad, with two poorly produced, bluntly, rounded anterior lobes; promesonotal and metanotal groove continuously concave; larger specialized hairs on face are shaped like inverted bowls of broad flat spoons lying close to and paralleling the integumental surface, in perpendicular view they look like eight large, rounded white scales on head.</p></tp:treatment-sec><tp:treatment-sec sec-type="description" id="SECID0ESKAI"><title>Description.</title><p><bold>Worker.</bold> Head in full-face view wider than long, with cephalic lateral margins subparallel to each other, profile interrupted by a deeply impressed notch at the level of the antennal insertions and a triangular notch shallower than the previous one below the level of the diadem of circular/squamiform hairs, at the level of the latter, widened profile projecting rounded angulations continuing on slightly convergent lateral margins towards the angled posterolateral cephalic corners; wide and strongly concave posterior cephalic margin. In lateral view, mandible in the same plane of the head; subapical tooth with prominent recurved acute tooth, directed posteriorly, subapical tooth shorter than width of mandible at base, about twice as long as apical tooth. In full-face view, anterior margin of labrum with shallow median notch, posteromedial portion of labrum translucid. Clypeus about 2.5 times wider than long, with rounded anteroclypeal lobes projecting anterad. Scape just beyond the most posterior notch of the lateral cephalic margin; Pedicel subsquare, second to fourth flagellomere conical towards the base, fifth flagellomere rectangular longer than wide, last flagellomere finger-shaped tapering towards the apex, almost as long as almost as long as the five flagellomeres combined.</p><p>In lateral view, promesonotum convex continuing with the profile of the dorsum of the propodeum, promesonotal depression and metanotal groove slightly impressed; propodeal dorsum falling on a slight slope in lateral view; propodeal tooth developed, distinctly in top half of declivitous face of propodeum in lateral view; infradental lamella very narrow. In dorsal view, pronotum with straight lateral and convex anterior margin, pronotum with angled corners at their maximum width that continue towards slightly convex lateral margins; mesonotum trapezoid-shaped, wider than long, narrowing posteriorly. Petiole with poor-developed peduncle; in lateral view, with the dorsal face short, strongly inclined to connect with the anterior face of the rounded petiole scale, ventral surface straight with a small elongated subpetiolar process projecting anterad; in dorsal view, postpetiole 1.5 times wider than width of petiole (Fig. <xref ref-type="fig" rid="F8">8C</xref>).</p><fig id="F8" position="float" orientation="portrait"><object-id xmlns:xlink="http://www.w3.org/1999/xlink" content-type="doi" xlink:type="simple">10.3897/zookeys.1191.110418.figure8</object-id><object-id xmlns:xlink="http://www.w3.org/1999/xlink" content-type="arpha" xlink:type="simple">66E960A5-2D1C-57ED-9D07-D3EA89F9C2A1</object-id><label>Figure 8.</label><caption><p><italic><tp:taxon-name><tp:taxon-name-part taxon-name-part-type="genus" reg="Rhopalothrix">Rhopalothrix</tp:taxon-name-part><tp:taxon-name-part taxon-name-part-type="species" reg="mariaemirae">mariaemirae</tp:taxon-name-part></tp:taxon-name></italic> sp. nov. paratype worker (<named-content xmlns:xlink="http://www.w3.org/1999/xlink" content-type="dwc:institutional_code" xlink:title="Colecciones Biológicas de la Universidad del Magdalena, Santa Marta, Magdalena, Colombia" xlink:href="http://grbio.org/institution/universidad-del-magdalena" xlink:type="simple">CBUMAG</named-content>:ENT:35950) <bold>A</bold> full-face view <bold>B</bold> lateral view <bold>C</bold> mandible distinguishing the teeth of the apical fork; drawing inserted showing the arrangement of the teeth of the apical fork of the mandible <bold>D</bold> dorsal view. Scale bars: 0.3 mm.</p></caption><graphic xmlns:xlink="http://www.w3.org/1999/xlink" xlink:href="zookeys-1191-129_article-110418__-g008.jpg" position="float" orientation="portrait" xlink:type="simple" id="oo_983275.jpg"><uri content-type="original_file" xlink:type="simple">https://binary.pensoft.net/fig/983275</uri></graphic></fig><p>Head with short decumbent squamiform hairs, notably dispersed and arranged transversely; anterodorsal portion of clypeus with small squamiform hairs broadened apicad. External margin of the scape with about 6–7 squamiform hairs similar in size; apex of scape with few shorter and thicker erect hairs, widely scattered; flagellomeres with simple subdecumbent hairs. Coxa and femur with few very short hairs; tibiae with long, thick semi-erect squamiform hairs on the inner surface, external face of the tibiae devoid of erect hairs, with only a few long, flattened hairs located apically. First gastral tergite largely devoid of setae, with 2–3 squamiform setae at posterolateral margins.</p><p>Head, mesosoma, petiole and postpetiole shagreened, with the surface strongly areolate (Fig. <xref ref-type="fig" rid="F9">9</xref>); surface of first gastral tergite areolate. Color ocher to orange, concolorous.</p><fig id="F9" position="float" orientation="portrait"><object-id xmlns:xlink="http://www.w3.org/1999/xlink" content-type="doi" xlink:type="simple">10.3897/zookeys.1191.110418.figure9</object-id><object-id xmlns:xlink="http://www.w3.org/1999/xlink" content-type="arpha" xlink:type="simple">8E369912-3E2D-519E-A081-A7D204168825</object-id><label>Figure 9.</label><caption><p>Volume render of <italic><tp:taxon-name><tp:taxon-name-part taxon-name-part-type="genus" reg="Rhopalothrix">Rhopalothrix</tp:taxon-name-part><tp:taxon-name-part taxon-name-part-type="species" reg="mariaemirae">mariaemirae</tp:taxon-name-part></tp:taxon-name></italic> sp. nov. worker.</p></caption><graphic xmlns:xlink="http://www.w3.org/1999/xlink" xlink:href="zookeys-1191-129_article-110418__-g009.jpg" position="float" orientation="portrait" xlink:type="simple" id="oo_983276.jpg"><uri content-type="original_file" xlink:type="simple">https://binary.pensoft.net/fig/983276</uri></graphic></fig><p><bold>Queen and male.</bold> Unknown.</p></tp:treatment-sec><tp:treatment-sec sec-type="etymology" id="SECID0ELNAI"><title>Etymology.</title><p>This species is named after María Emir Sánchez (1953–2023), as a tribute to María C. Tocora’s beloved and inspiring <italic>abuela</italic>, who recently passed away.</p></tp:treatment-sec><tp:treatment-sec sec-type="comments" id="SECID0ETNAI"><title>Comments.</title><p>This species is easily recognized by the anterior labral convexity condition, the two small blunt lobes of the labrum, and the large squamate hairs, 8 in total, on the frons like those of <italic><tp:taxon-name><tp:taxon-name-part taxon-name-part-type="genus" reg="Rhopalothrix">R.</tp:taxon-name-part><tp:taxon-name-part taxon-name-part-type="species" reg="diadema">diadema</tp:taxon-name-part></tp:taxon-name></italic> (<xref ref-type="bibr" rid="B9">Longino and Boudinot 2013</xref>).</p><p>The workers of <italic><tp:taxon-name><tp:taxon-name-part taxon-name-part-type="genus" reg="Rhopalothrix">Rhopalothrix</tp:taxon-name-part></tp:taxon-name></italic> jtl021 (<ext-link xmlns:xlink="http://www.w3.org/1999/xlink" xlink:href="http://www.antweb.org/specimen.do?name=ANTWEB1038216" ext-link-type="uri" xlink:type="simple">ANTWEB1038216</ext-link>, UFV-LABECOL-001953, and <ext-link xmlns:xlink="http://www.w3.org/1999/xlink" xlink:href="https://mbd-db.osu.edu/hol/search_results?&amp;search_type=fast&amp;q=USNMENT01127994" ext-link-type="uri" xlink:type="simple">USNMENT01127994</ext-link>) match to <italic><tp:taxon-name><tp:taxon-name-part taxon-name-part-type="genus" reg="Rhopalothrix">R.</tp:taxon-name-part><tp:taxon-name-part taxon-name-part-type="species" reg="mariaemirae">mariaemirae</tp:taxon-name-part></tp:taxon-name></italic>. Those specimens coincide in the strongly convex labrum, distal margin of labrum slightly notched, and the two poorly-developed lobes. In <italic><tp:taxon-name><tp:taxon-name-part taxon-name-part-type="genus" reg="Rhopalothrix">Rhopalothrix</tp:taxon-name-part></tp:taxon-name></italic> jtl021 the posteromedial portion of labrum is translucid. Also, all specimens share eight strongly convex rounded scales located below the maximum width of the head.</p></tp:treatment-sec><tp:treatment-sec><!--Section generated to contain objects referenced in tp:taxon-treatment.--><fig id="F1" position="float" orientation="portrait"><object-id xmlns:xlink="http://www.w3.org/1999/xlink" content-type="doi" xlink:type="simple">10.3897/zookeys.1191.110418.figure1</object-id><object-id xmlns:xlink="http://www.w3.org/1999/xlink" content-type="arpha" xlink:type="simple">2FED7617-6AFD-54A0-9733-D56A075BF1DA</object-id><label>Figure 1.</label><caption><p>Measurements recorded in the habitus of <italic><tp:taxon-name><tp:taxon-name-part taxon-name-part-type="genus" reg="Rhopalothrix">Rhopalothrix</tp:taxon-name-part></tp:taxon-name></italic> worker. Definitions of the acronyms are described in Material and methods.</p></caption><graphic xmlns:xlink="http://www.w3.org/1999/xlink" xlink:href="zookeys-1191-129_article-110418__-g001.jpg" position="float" orientation="portrait" xlink:type="simple" id="oo_983268.jpg"><uri content-type="original_file" xlink:type="simple">https://binary.pensoft.net/fig/983268</uri></graphic></fig></tp:treatment-sec><ref-list><ref id="B9"><mixed-citation xmlns:xlink="http://www.w3.org/1999/xlink" xlink:type="simple"><person-group><name name-style="western"><surname>Longino</surname><given-names>J</given-names></name><name name-style="western"><surname>Boudinot</surname><given-names>B</given-names></name></person-group> (<year>2013</year>) <article-title>New species of Central American <italic><tp:taxon-name><tp:taxon-name-part taxon-name-part-type="genus">Rhopalothrix</tp:taxon-name-part></tp:taxon-name></italic> Mayr, 1870 (<tp:taxon-name><tp:taxon-name-part taxon-name-part-type="order">Hymenoptera</tp:taxon-name-part></tp:taxon-name>, <tp:taxon-name><tp:taxon-name-part taxon-name-part-type="family">Formicidae</tp:taxon-name-part></tp:taxon-name>).</article-title><source>Zootaxa</source><volume>3616</volume>(<issue>4</issue>): <fpage>301</fpage>–<lpage>324</lpage>. <ext-link xlink:href="10.11646/zootaxa.3616.4.1" ext-link-type="doi" xlink:type="simple">https://doi.org/10.11646/zootaxa.3616.4.1</ext-link></mixed-citation></ref></ref-list></tp:taxon-treatment>
