# Supplementary material for: ﻿The ants of the genus Rhopalothrix Mayr, 1870 (Hymenoptera, Formicidae, Myrmicinae) in Colombia
Source: Zookeys. 2024 Feb 13;1191:129–50. doi: 10.3897/zookeys.1191.110418 (PMC10880107; doi:10.3897/zookeys.1191.110418)
Supplement: XML Treatment for Rhopalothrix weberi [file zookeys.1191.110418-treatment6.xml]

<!DOCTYPE tp:taxon-treatment
  PUBLIC "-//TaxonX//DTD Taxonomic Treatment Publishing DTD v0 20100105//EN" "tax-treatment-NSO.dtd">
<tp:taxon-treatment xmlns:tp="http://www.plazi.org/taxpub"><tp:treatment-meta><kwd-group><label>Taxon classification</label><kwd>
                <named-content content-type="kingdom">Animalia</named-content>
              </kwd><kwd>
                <named-content content-type="order">Hymenoptera</named-content>
              </kwd><kwd>
                <named-content content-type="family">Formicidae</named-content>
              </kwd></kwd-group><mixed-citation publication-type="journal"><person-group><name><surname>Guerrero</surname><given-names>Roberto J.</given-names></name><name><surname>Grajales-Andica</surname><given-names>Andrés F.</given-names></name><name><surname>Fernández</surname><given-names>Fernando</given-names></name><name><surname>Tocora</surname><given-names>María C.</given-names></name><name><surname>Fiorentino</surname><given-names>Gianpiero</given-names></name><name><surname>García</surname><given-names>Delly R.</given-names></name></person-group><article-title>﻿The ants of the genus <italic><tp:taxon-name><tp:taxon-name-part taxon-name-part-type="genus" reg="Rhopalothrix">Rhopalothrix</tp:taxon-name-part></tp:taxon-name></italic> Mayr, 1870 (<tp:taxon-name><tp:taxon-name-part taxon-name-part-type="order">Hymenoptera</tp:taxon-name-part></tp:taxon-name>, <tp:taxon-name><tp:taxon-name-part taxon-name-part-type="family">Formicidae</tp:taxon-name-part></tp:taxon-name>, <tp:taxon-name><tp:taxon-name-part taxon-name-part-type="subfamily">Myrmicinae</tp:taxon-name-part></tp:taxon-name>) in Colombia</article-title><source>Zookeys</source><day>13</day><month>02</month><year>2024</year><volume>1191</volume><fpage>129</fpage><lpage>150</lpage><pub-id pub-id-type="doi">10.3897/zookeys.1191.110418</pub-id></mixed-citation></tp:treatment-meta><tp:nomenclature><label>﻿</label><tp:taxon-name>
              <object-id xmlns:xlink="http://www.w3.org/1999/xlink" content-type="arpha" xlink:type="simple">88DFAFF5-F16F-51D8-8080-92FE5DCA333B</object-id>
              <tp:taxon-name-part taxon-name-part-type="genus" reg="Rhopalothrix">Rhopalothrix</tp:taxon-name-part>
              <tp:taxon-name-part taxon-name-part-type="species" reg="weberi">weberi</tp:taxon-name-part>
            </tp:taxon-name><tp:taxon-authority>Brown &amp; Kempf, 1960</tp:taxon-authority><xref ref-type="fig" rid="F2">Figs 2</xref><xref ref-type="fig" rid="F10">, 10</xref></tp:nomenclature><tp:treatment-sec sec-type="description" id="SECID0E1QAI"><title>Worker measurements</title><p><bold>(<italic>N</italic> = 1).</bold><abbrev xmlns:xlink="http://www.w3.org/1999/xlink" xlink:title="in full-face view, the straight-line length of the mandible from the basalmost mandibular external margin to the apex of the subapical tooth" id="ABBRID0EFRAI" xlink:type="simple">MdL</abbrev> 0.16, <abbrev xmlns:xlink="http://www.w3.org/1999/xlink" xlink:title="in full-face view, shortest diagonal line connecting the most basal point of the masticatory margin with the mandibular external margin" id="ABBRID0EJRAI" xlink:type="simple">MdbW</abbrev> 0.07, <abbrev xmlns:xlink="http://www.w3.org/1999/xlink" xlink:title="in full-face view, maximum width of the clypeal plate including the lateral expansions above the insertion of the mandibles" id="ABBRID0ENRAI" xlink:type="simple">ClyL</abbrev> 0.12, <abbrev xmlns:xlink="http://www.w3.org/1999/xlink" xlink:title="in full-face view, maximum length of the clypeal plate from the most anteroclypeal projection to the most posterior clypeal margin" id="ABBRID0ERRAI" xlink:type="simple">ClyW</abbrev> 0.25, <abbrev xmlns:xlink="http://www.w3.org/1999/xlink" xlink:title="in full-face view, maximum length of the head measured from the most anterior projection of the clypeus to the most posterior projection of the cephalic capsule" id="ABBRID0EVRAI" xlink:type="simple">HL</abbrev> 0.36, HW 0.37, <abbrev xmlns:xlink="http://www.w3.org/1999/xlink" xlink:title="the diagonal length of the mesosoma in profile from the point at which the pronotum meets the cervical shield to the posterior basal angle of the metapleuron" id="ABBRID0EZRAI" xlink:type="simple">WL</abbrev> 0.38, <abbrev xmlns:xlink="http://www.w3.org/1999/xlink" xlink:title="maximum width of the pronotum in dorsal view" id="ABBRID0E4RAI" xlink:type="simple">PrnW</abbrev> 0.24, <abbrev xmlns:xlink="http://www.w3.org/1999/xlink" xlink:title="in profile view, the distance from the inflection point marking the juncture of the cylindrical posterior portion of the segment to the anterior inflection point where the petiole is obscured by the posteroventral lobes of the propodeum" id="ABBRID0EBSAI" xlink:type="simple">PetL</abbrev> 0.17, <abbrev xmlns:xlink="http://www.w3.org/1999/xlink" xlink:title="in lateral view, the distance from anterior to posterior inflections of postpetiole node" id="ABBRID0EGSAI" xlink:type="simple">PpetL</abbrev> 0.09, <abbrev xmlns:xlink="http://www.w3.org/1999/xlink" xlink:title="maximum width of the petiolar node in dorsal view" id="ABBRID0EKSAI" xlink:type="simple">PetW</abbrev> 0.14, <abbrev xmlns:xlink="http://www.w3.org/1999/xlink" xlink:title="maximum width of the postpetiolar node in dorsal view" id="ABBRID0EOSAI" xlink:type="simple">PpetW</abbrev> 0.2, <abbrev xmlns:xlink="http://www.w3.org/1999/xlink" xlink:title="in lateral view, length of the fourth abdominal tergite (= first gastral tergite) measured with the anterior and posterior margins in the same plane" id="ABBRID0ESSAI" xlink:type="simple">T4L</abbrev> 0.33, <abbrev xmlns:xlink="http://www.w3.org/1999/xlink" xlink:title="in lateral view, the straight-line length of the gaster measured from the most anterior margin of the first tergite to the posterior margin of the fourth tergite" id="ABBRID0EWSAI" xlink:type="simple">GL</abbrev> 0.41.</p></tp:treatment-sec><tp:treatment-sec sec-type="Geographic range" id="SECID0E1SAI"><title>Geographic range.</title><p>Mexico, Guatemala, Honduras, Nicaragua, Costa Rica, Cuba, Colombia, Guyana, Suriname.</p></tp:treatment-sec><tp:treatment-sec sec-type="material" id="SECID0E6SAI"><title>Examined material.</title><p>Colombia • 1 worker; Santander, Puerto Wilches, Vereda Centro; <named-content xmlns:xlink="http://www.w3.org/1999/xlink" content-type="dwc:verbatimCoordinates" xlink:type="simple"><named-content content-type="geo-json" specific-use="{&#34;type&#34;:&#34;Point&#34;,&#34;coordinates&#34;:[-73.842560,7.329720]}" id="NCID0EITAI" xlink:type="simple">7.32972°N, 73.84256°W</named-content></named-content>; 87 m a.s.l.; 13 Jul. 2021; G. Mercado leg.; ex sifted leaf litter riparian forest; <abbrev xmlns:xlink="http://www.w3.org/1999/xlink" content-type="institution" xlink:title="Instituto de investigaciones en recursos biológicos Alexander von Humboldt, Villa de Leyva, Boyacá, Colombia" id="ABBRID0ENTAI" xlink:type="simple">IAvH</abbrev>-E-233235.</p></tp:treatment-sec><tp:treatment-sec sec-type="natural history" id="SECID0ESTAI"><title>Natural history.</title><p>The only specimen studied here was extracted from the low-density litter of a riparian forest with shrubby vegetation.</p></tp:treatment-sec><tp:treatment-sec sec-type="comments" id="SECID0EXTAI"><title>Comments.</title><p>This species is recorded by <xref ref-type="bibr" rid="B1">Achury and Suarez (2018)</xref> from the Colombian inter-Andean valley, but we were not able to study those specimens to corroborate the identity. Ants recently collected in Puerto Wilches (Santander) in eastern Colombia included one specimen that matches the taxonomic definition of <italic><tp:taxon-name><tp:taxon-name-part taxon-name-part-type="genus" reg="Rhopalothrix">R.</tp:taxon-name-part><tp:taxon-name-part taxon-name-part-type="species" reg="weberi">weberi</tp:taxon-name-part></tp:taxon-name></italic>, thus corroborating the presence of this species in Colombia.</p><fig id="F10" position="float" orientation="portrait"><object-id xmlns:xlink="http://www.w3.org/1999/xlink" content-type="doi" xlink:type="simple">10.3897/zookeys.1191.110418.figure10</object-id><object-id xmlns:xlink="http://www.w3.org/1999/xlink" content-type="arpha" xlink:type="simple">68293500-38D5-54D9-A21B-6D1143EF1124</object-id><label>Figure 10.</label><caption><p><italic><tp:taxon-name><tp:taxon-name-part taxon-name-part-type="genus" reg="Rhopalothrix">Rhopalothrix</tp:taxon-name-part><tp:taxon-name-part taxon-name-part-type="species" reg="weberi">weberi</tp:taxon-name-part></tp:taxon-name></italic> worker (<abbrev xmlns:xlink="http://www.w3.org/1999/xlink" content-type="institution" xlink:title="Instituto de investigaciones en recursos biológicos Alexander von Humboldt, Villa de Leyva, Boyacá, Colombia" id="ABBRID0E6UAI" xlink:type="simple">IAvH</abbrev>-E-233235). <bold>A</bold> full-face view <bold>B</bold> lateral view <bold>C</bold> mandible distinguishing the teeth of the apical fork; drawing inserted showing the arrangement of the teeth of the apical fork of the mandible <bold>D</bold> dorsal view. Scale bars: 0.3 mm.</p></caption><graphic xmlns:xlink="http://www.w3.org/1999/xlink" xlink:href="zookeys-1191-129_article-110418__-g010.jpg" position="float" orientation="portrait" xlink:type="simple" id="oo_983277.jpg"><uri content-type="original_file" xlink:type="simple">https://binary.pensoft.net/fig/983277</uri></graphic></fig></tp:treatment-sec><tp:treatment-sec><!--Section generated to contain objects referenced in tp:taxon-treatment.--><fig id="F2" position="float" orientation="portrait"><object-id xmlns:xlink="http://www.w3.org/1999/xlink" content-type="doi" xlink:type="simple">10.3897/zookeys.1191.110418.figure2</object-id><object-id xmlns:xlink="http://www.w3.org/1999/xlink" content-type="arpha" xlink:type="simple">B2D78EAA-BE56-568F-A7C0-4A5F79B7634D</object-id><label>Figure 2.</label><caption><p>Distribution map of <italic><tp:taxon-name><tp:taxon-name-part taxon-name-part-type="genus" reg="Rhopalothrix">Rhopalothrix</tp:taxon-name-part></tp:taxon-name></italic> species in Colombia.</p></caption><graphic xmlns:xlink="http://www.w3.org/1999/xlink" xlink:href="zookeys-1191-129_article-110418__-g002.jpg" position="float" orientation="portrait" xlink:type="simple" id="oo_983269.jpg"><uri content-type="original_file" xlink:type="simple">https://binary.pensoft.net/fig/983269</uri></graphic></fig></tp:treatment-sec><ref-list><ref id="B1"><mixed-citation xmlns:xlink="http://www.w3.org/1999/xlink" xlink:type="simple"><person-group><name name-style="western"><surname>Achury</surname><given-names>R</given-names></name><name name-style="western"><surname>Suarez</surname><given-names>AV</given-names></name></person-group> (<year>2018</year>) <article-title>Richness and composition of ground-dwelling ants in tropical rainforest and surrounding landscapes in the Colombian inter-Andean valley.</article-title><source>Neotropical Entomology</source><volume>47</volume>(<issue>6</issue>): <fpage>731</fpage>–<lpage>741</lpage>. <ext-link xlink:href="10.1007/s13744-017-0565-4" ext-link-type="doi" xlink:type="simple">https://doi.org/10.1007/s13744-017-0565-4</ext-link></mixed-citation></ref></ref-list></tp:taxon-treatment>
